# Supplementary material for: Genomic Insight into Differentiation and Selection Sweeps in the Improvement of Upland Cotton
Source: Plants (Basel). 2020 Jun 3;9(6):711. doi: 10.3390/plants9060711 (PMC7356552; doi:10.3390/plants9060711)
Supplement: Supplementary file 1 [file plants-09-00711-s001.zip › Supplementary Tables.xlsx]

## Sheet: Supplementary Table. 1
Table S1; list of accessions, cultivars, and landraces used in this study
#	G Ref	Name of genotypes	Origin	Column1
1	GH0700	nan dan ba [de di] da hua	Modern cultivars
2	GH0709	xin an - lu	Modern cultivars
3	GH0710	dui wei - lu 1 hao	Modern cultivars
4	GH0711	li dang - lu 1 hao	Modern cultivars
5	GH0713	gong he - lu 1 hao	Modern cultivars
6	GH0714	feng huang - lu 2 hao	Modern cultivars
7	GH0716	zhen xiang zhou - lu	Modern cultivars
8	GH0717	tian zhou - lu	Modern cultivars
9	GH0718	xin hua - lu	Modern cultivars
10	GH0720	fu ning - lu	Modern cultivars
11	GH0722	xin xian - lu	Modern cultivars
12	GH0723	xia dong - lu	Modern cultivars
13	GH0724	bang wei - lu	Modern cultivars
14	GH0725	san bao - lu	Modern cultivars
15	GH0726	ba gu - lu 2 hao	Modern cultivars
16	GH0727	jiao li - lu 1 hao	Modern cultivars
17	GH0728	san dong - lu 1 hao	Modern cultivars
18	GH0729	ya cha - lu	Modern cultivars
19	GH0731	pu he - lu	Modern cultivars
20	GH0732	ping guo mian	Modern cultivars
21	GH0733	7 0 - 6 4	Modern cultivars
22	GH0734	da li 7 5 - 8	Modern cultivars
23	GH0735	dian 3 7 3 ( bin chuan 3 7 3 )	Modern cultivars
24	GH0736	dian shuang [bai bo] xian tuo shang xiang yang mian	Modern cultivars
25	GH0738	zhong mian suo 3 hao	Obsolete Cultivars from SW China
26	GH0739	lu mian 1 hao	Obsolete Cultivars from SW China
27	GH0740	xu zhou 2 0 9	Obsolete Cultivars from SW China
28	GH0741	shan mian 4 hao	Obsolete Cultivars from SW China
29	GH0742	xu zhou 1 4 2	Obsolete Cultivars from SW China
30	GH0743	zhong mian suo 7 hao	Obsolete Cultivars from SW China
31	GH0744	shan 4 0 1	Obsolete Cultivars from SW China
32	GH0745	shan 1 1 5 5	Obsolete Cultivars from SW China
33	GH0746	5 7 - 6 8 1	Obsolete Cultivars from SW China
34	GH0747	zhong mian suo 1 2	Obsolete Cultivars from SW China
35	GH0748	5 2 - 1 2 8	Obsolete Cultivars from SW China
36	GH0749	e mian 1 4	Obsolete Cultivars from SW China
37	GH0750	e jing 1 hao	Obsolete Cultivars from SW China
38	GH0751	yan mian 4 8	Obsolete Cultivars from SW China
39	GH0752	zhong mian suo 2 4	Obsolete Cultivars from SW China
40	GH0753	jin mian 1 9	Obsolete Cultivars from SW China
41	GH0754	e kang mian 3 hao	Obsolete Cultivars from SW China
42	GH0755	zhong mian suo 1 0 hao	Obsolete Cultivars from SW China
43	GH0756	hei shan mian 1 hao	Obsolete Cultivars from SW China
44	GH0757	zhong mian suo 2 7	Obsolete Cultivars from SW China
45	GH0758	zhong mian suo 3 5	Obsolete Cultivars from SW China
46	GH0759	wan mian 8 hao	Obsolete Cultivars from SW China
47	GH0760	liao mian 1 5 hao	Obsolete Cultivars from SW China
48	GH0761	jin mian 1 2	Obsolete Cultivars from SW China
49	GH0762	xin mian 3 3 B	Obsolete Cultivars from SW China
50	GH0763	su mian 1 2	Obsolete Cultivars from SW China
51	GH0764	zhong mian suo 4 1	Obsolete Cultivars from SW China
52	GH0765	e kang mian 9 hao	Obsolete Cultivars from SW China
53	GH0766	zhong mian suo 4 5	Obsolete Cultivars from SW China
54	GH0767	han mian 8 0 2	Obsolete Cultivars from SW China
55	GH0768	lu mian yan 2 1	Obsolete Cultivars from SW China
56	GH0769	zhe 9 0 5	Obsolete Cultivars from SW China
57	GH0770	dong ting 1 hao	Obsolete Cultivars from SW China
58	GH0771	shan nong feng kang 6 hao	Obsolete Cultivars from SW China
59	GH0772	ji mian 9 5 8	Obsolete Cultivars from SW China
60	GH0774	zhong mian suo 5 0	Obsolete Cultivars from SW China
61	GH0775	zhe mian 1 1	Obsolete Cultivars from SW China
62	GH0776	liao mian 1 hao	Obsolete Cultivars from SW China
63	GH0777	jin yu 3 hao	Obsolete Cultivars from SW China
64	GH0778	zhong mian suo 4 4	Obsolete Cultivars from SW China
65	GH0779	yi shu hong	Obsolete Cultivars from SW China
66	GH0780	han mian 5 1 5 8	Obsolete Cultivars from SW China
67	GH0782	7 8 8 6	Obsolete Cultivars from SW China
68	GH0785	Coker 100	Obsolete Cultivars from SW China
69	GH0786	Foster 6	Obsolete Cultivars from SW China
70	GH0787	Stoneville 2B	Obsolete Cultivars from SW China
71	GH0788	Trice	Obsolete Cultivars from SW China
72	GH0789	Mc Nair 210	Obsolete Cultivars from SW China
73	GH0790	Uganda-2 (UGA 4)	Obsolete Cultivars from SW China
74	GH0791	Empire	Obsolete Cultivars from SW China
75	GH0792	Delfos 531	Obsolete Cultivars from SW China
76	GH0796	9 4 2	Obsolete Cultivars from SW China
77	GH1237	tai ping - lu 1 hao	Modern cultivars
78	GH1238	tai ping - lu 3 hao	Modern cultivars
79	GH1240	you ping - lu 1 hao	Modern cultivars
80	GH1241	bai se - lu	Modern cultivars
81	GH1243	pu an - lu	Modern cultivars
82	GH1244	xin zhai - lu 1 hao	Modern cultivars
83	GH1246	gui mian 2 hao	Modern cultivars
84	GH1247	7 0 - 2 9 - 5	Modern cultivars
85	GH1248	da li 7 3 1 7	Modern cultivars
86	GH1249	tai wan guang fu 3 hao	Modern cultivars
87	GH1253	na shang qu da hua	Modern cultivars
88	GH1255	san [dou du] da yang hua	Modern cultivars
89	GH1256	hong zhai da hua	Modern cultivars
90	GH1257	fu chuan shi ba da hua	Modern cultivars
91	GH1258	ba ma na liang da mian	Modern cultivars
92	GH1260	long lin mian 1	Modern cultivars
93	GH1262	zhong mian suo 4 hao	Obsolete Cultivars from SW China
94	GH1263	shi duan 5 hao	Obsolete Cultivars from SW China
95	GH1264	e jing 9 2	Obsolete Cultivars from SW China
96	GH1265	ji mian 1 hao	Obsolete Cultivars from SW China
97	GH1266	si mian 2 hao	Obsolete Cultivars from SW China
98	GH1267	chuan 7 3 - 2 7	Obsolete Cultivars from SW China
99	GH1268	he nan 6 9	Obsolete Cultivars from SW China
100	GH1269	jun mian 1 hao	Obsolete Cultivars from SW China
101	GH1271	e mian 1 8	Obsolete Cultivars from SW China
102	GH1272	zhong mian suo 1 6	Obsolete Cultivars from SW China
103	GH1273	Stoneville 4	Obsolete Cultivars from SW China
104	GH1274	Lambright GL-5 (gl)	Obsolete Cultivars from SW China
105	GH1275	guang xi sheng long an xian yan jiang zhen long zhuang cun	Modern cultivars
106	GH1276	guang xi sheng ping guo xian ma tou zhen ya long cun	Modern cultivars
107	GH1277	guang xi sheng ping guo xian tai ping zhen zhuang lie cun	Modern cultivars
108	GH1280	guang xi sheng ma shan xian zha hua chang	Modern cultivars
109	GH1281	guang xi sheng da hua xian gong he xiang gu qiao cun na mi tun	Modern cultivars
110	GH1283	guang xi sheng ba ma xian ba ma zhen ci fu cun na pan tun	Modern cultivars
111	GH1284	guang xi sheng ba ma xian feng huang xiang de na cun	Modern cultivars
112	GH1285	guang xi sheng da hua xian zha hua chang	Modern cultivars
113	GH1286	guang xi sheng de bao xian cheng guan zhen nan long she qu bai dang jie	Modern cultivars
114	GH1287	guang xi sheng da xin xian cheng mian tai chang	Modern cultivars
115	GH1289	guang xi sheng ping xiang shi you yi zhen ka feng cun guan ai tun	Modern cultivars
116	GH1290	meng hai xian meng wang zhen qi jia zhai	Modern cultivars
117	GH1297	guang xi sheng ping guo xian dui wei xiang	Modern cultivars
118	GH1298	guang xi sheng ma shan xian gu zhai zhen gu zhai cun zhong gu la tun	Modern cultivars
119	GH1299	guang xi sheng le ye xian you ping xiang wu zhai	Modern cultivars
120	GH1302	guang xi sheng tian e xian xia lao xiang gui li cun na liang 1 zu	Modern cultivars
121	GH1303	6 6 2 / 7 2 ( chun )	Modern cultivars
122	GH1304	mian / tao jia jie yi dai	Modern cultivars
123	GH1305	mian / ma jia jie yi dai	Modern cultivars
124	GH1306	yue lu 1 hao	Modern cultivars
125	GH1307	yuan guang 3 hao	Modern cultivars
126	GH1308	1 4 2 - 1 0	Modern cultivars
127	GH1309	4 1 5	Modern cultivars
128	GH1311	gui mian 1 hao	Modern cultivars
129	GH1312	gui fu mian	Modern cultivars
130	GH1315	yong da 1 5 4	Modern cultivars
131	GH1316	7 0 - 5 5	Modern cultivars
132	GH1317	7 2 - 7 4	Modern cultivars
133	GH1318	7 0 - 2 4	Modern cultivars
134	GH1319	7 2 - 1 4 6	Modern cultivars
135	GH1320	7 0 - 4	Modern cultivars
136	GH1321	6 6 0 1 1	Modern cultivars
137	GH1322	6 6 1 5 6	Modern cultivars
138	GH1323	6 6 6 2 5	Modern cultivars
139	GH1324	da tao 2 hao	Modern cultivars
140	GH1325	yun mian 6 hao	Modern cultivars
141	GH1326	qian mian 1 hao	Modern cultivars
142	GH1327	ping tang lao yang hua	Modern cultivars
143	GH1329	yong zhang 9 hao	Modern cultivars
144	GH1330	xin ling 1 0 1	Modern cultivars
145	GH1331	he hua mian	Modern cultivars
146	GH1332	7 0 - 2 9	Modern cultivars
147	GH1333	gui ping mu le da hua	Modern cultivars
148	GH1334	de bao ba tou da mian	Modern cultivars
149	GH1338	chen ling da hua	Modern cultivars
150	GH1339	luo dian tie zi	Modern cultivars
151	GH1348	cong jiang ting dong da hua	Modern cultivars
152	GH1350	wang mo da hua	Modern cultivars
153	GH1351	ba ma na tao da mian	Modern cultivars
154	GH1353	5 7 0 7 1	Modern cultivars
155	GH1354	guang xi sha tang tui hua mei mian	Modern cultivars
156	GH1355	guang dong lian cheng yang mian	Modern cultivars
157	GH1356	sheng mian chang qu xi mei mian	Modern cultivars
158	GH1363	da li 7 7 - 1 0 4	Modern cultivars
159	GH1364	guang 1 - 6	Modern cultivars
160	GH1366	qian jin ping xian bai zi	Modern cultivars
161	GH1368	qian tong zi xian xing long zhen 2	Modern cultivars
162	GH1369	yang shuo mei mian	Modern cultivars
163	GH1370	min long yan mei mian ( 4 )	Modern cultivars
164	GH1371	da xin lu mao zi	Modern cultivars
165	GH1372	bai se mao zi	Modern cultivars
166	GH1374	li hu ba [de di] mian	Modern cultivars
167	GH1377	ji jiao hua bao mian	Modern cultivars
168	GH1378	hong ji jiao liu bao mian	Modern cultivars
169	GH1379	lü ji jiao liu bao mian	Modern cultivars
170	GH1383	san [dou du] jiu qian mian 2	Modern cultivars
171	GH1388	rong jiang ba kai mian 1	Modern cultivars
172	GH1390	rong jiang dong jiang mian 2	Modern cultivars
173	GH1396	rong jiang zhong cheng mian 6	Modern cultivars
174	GH1397	tai jiang nan gong mian 2	Modern cultivars
175	GH1399	jian he tai yong mian 1	Modern cultivars
176	GH1400	jin ping dun zhai mian	Modern cultivars
177	GH1402	tian zhu shi dong mian 2	Modern cultivars
178	GH1403	li ping de shun mian	Modern cultivars
179	GH1416	qian lu 3 hao	Modern cultivars
180	GH1426	gui lu 9 hao	Modern cultivars
181	GH1427	gui lu 8 hao	Modern cultivars
182	GH1429	dian lu - 3	Modern cultivars
183	GH1430	yue lu 1 8 hao	Modern cultivars
184	GH1431	qian lu 1 hao	Modern cultivars
185	GH1438	gui lu 6 hao	Modern cultivars
186	GH1440	gui lu 1 3 hao	Modern cultivars
187	GH1444	gui lu 2 3 hao	Modern cultivars
188	GH1445	gui lu 2 4 hao	Modern cultivars
189	GH1446	gui lu 2 7 hao	Modern cultivars
190	GH1447	gui lu 2 8 hao	Modern cultivars
191	GH1448	gui lu 2 9 hao	Modern cultivars
192	GH1461	dian zhong - 7 lu	Modern cultivars
193	GH1463	dian lu - 1	Modern cultivars
194	GH1464	dian lu - 4	Modern cultivars
195	GH1465	guang xi sheng tian lin xian zha hua fang （ mian tai jia gong zhan ）	Modern cultivars
196	GH1545	xin lu zao 6 hao	Modern cultivars
197	GH1574	xin lu zao 3 6 hao	Modern cultivars
198	GH1614	xin lu zhong 2 hao	Modern cultivars
199	GHL031	Punctatum 12	Central america
200	ZGH0347	yu mian 1 9	Obsolete Cultivars from SW China
201	ZGH0367	gan mian 1 2 hao	Obsolete Cultivars from SW China
202	ZGH0408	jin mian 2 hao	Obsolete Cultivars from SW China
203	ZGH0418	dian li jiang xian ju dian xiang miao hua	Modern cultivars
204	ZGH0431	xin lu zhong 5 hao	Obsolete Cultivars from SW China
205	ZGH0489	ji mian 1 7 hao	Obsolete Cultivars from SW China
206	ZGH0496	si mian 3 hao	Obsolete Cultivars from SW China
207	ZGH0513	zhong mian suo 4 9	Obsolete Cultivars from SW China
208	ZGH0542	xin lu zao 2 8 hao	Obsolete Cultivars from SW China
209	ZGH0544	yu mian 1 hao	Obsolete Cultivars from SW China
210	ZGH0548	ji mian 1 1 hao	Obsolete Cultivars from SW China
211	ZGH0554	ji mian 8 hao	Obsolete Cultivars from SW China
212	ZGH0564	e mian 2 0	Obsolete Cultivars from SW China
213	ZGH0567	su mian 9 hao	Obsolete Cultivars from SW China
214	ZGH0570	xu zhou 1 8 1 8	Obsolete Cultivars from SW China
215	ZGH0590	guo xin mian 3 hao	Obsolete Cultivars from SW China
216	ZGH0607	yin mian 1 hao	Obsolete Cultivars from SW China
217	ZGH0608	xin lu zhong 3 5 hao	Obsolete Cultivars from SW China
218	ZGH0609	lu mian yan 2 8 hao	Obsolete Cultivars from SW China
219	ZGH0613	zhong mian suo 4 3	Obsolete Cultivars from SW China
220	ZGH0646	xin yan 9 6 - 4 8	Obsolete Cultivars from SW China
221	ZGH0670	e sha 2 8	Obsolete Cultivars from SW China
222	ZGH0678	xu zhou 5 1 4	Obsolete Cultivars from SW China
223	ZGH0708	liao mian 9 hao	Obsolete Cultivars from SW China
224	ZGH0709	zhong mian suo 3 6	Obsolete Cultivars from SW China
225	ZGH0713	xin lu zhong 8 hao	Obsolete Cultivars from SW China
226	GHL003	Palmeri 5	Central america
227	GHL004	Latifolium 178	Central america
228	GHL005	Latifolium 161	Central america
229	GHL010	Latifolium 1	Central america
230	GHL011	Marie-galante 71	Central america
231	GHL012	Marie-galante 62	Central america
232	GHL013	Marie-galante 36	Central america
233	GHL014	Marie-galante 17	Central america
234	GHL016	Richmondi 3	Central america
235	GHL018	Richmondi 7	Central america
236	GHL019	Yucatanense 6	Central america
237	GHL020	Yucatanense 5A	Central america
238	GHL021	Yucatanense 2	Central america
239	GHL022	Yucatanense 3	Central america
240	GHL023	Yucatanense 1	Central america
241	GHL024	Morrilli 45	Central america
242	GHL026	Morrilli 2	Central america
243	GHL027	Punctatum 31	Central america
244	GHL028	Punctatum 24	Central america
245	GHL030	Punctatum 14	Central america
246	GHL032	Punctatum 5	Central america
247	GHL033	Punctatum 3	Central america
248	GH0712	li dang - lu 5 hao	Modern cultivars
249	GH0715	jia zhuan - lu	Modern cultivars
250	GH0721	mu yang - lu	Modern cultivars
251	GH0730	gu zhang - lu	Modern cultivars
252	GH0737	ping tang tie zi ( guang zi )	Modern cultivars
253	GH0784	jin mian 3 1	Obsolete Cultivars from SW China
254	GH1227	li bo jia rong mian 7	Modern cultivars
255	GH1228	li bo yong kang mian 4	Modern cultivars
256	GH1231	rong jiang ping yang mian	Modern cultivars
257	GH1232	jian he nan shao mian 1	Modern cultivars
258	GH1239	jiang nan - lu 1 hao	Modern cultivars
259	GH1251	mu zi mian	Modern cultivars
260	GH1252	dong lan na heng da hua	Modern cultivars
261	GH1254	san jiang ba jiang da hua	Modern cultivars
262	GH1259	dong lan zhang lan da hua	Modern cultivars
263	GH1261	le ji da hua ( guang zi )	Modern cultivars
264	GH1278	guang xi sheng ma shan xian li dang xiang min le cun	Modern cultivars
265	GH1279	guang xi sheng ma shan xian li dang xiang tai ping cun	Modern cultivars
266	GH1282	guang xi sheng da hua xian jiang nan xiang jiang zhou cun	Modern cultivars
267	GH1288	guang xi sheng long zhou xian bin qiao xiang qing ming cun mu dian tun	Modern cultivars
268	GH1291	san [dou du] xian jiao li xiang qian jin cun 4 zu	Modern cultivars
269	GH1292	san [dou du] xian san dong xiang shui gen cun	Modern cultivars
270	GH1293	san [dou du] xian san dong xiang da bian cun	Modern cultivars
271	GH1294	ma li po xian xin zhai xiang lao ma jie	Modern cultivars
272	GH1301	guang xi sheng da xin xian bao wei xiang ban jia cun ban jia tun 9 2 hao	Modern cultivars
273	GH1310	zhong shan mian	Modern cultivars
274	GH1314	yong duan 1 0 2 - 1	Modern cultivars
275	GH1328	si guang	Modern cultivars
276	GH1335	ping guo guo hua da mian	Modern cultivars
277	GH1336	shui long da hua	Modern cultivars
278	GH1337	jiao li da hua	Modern cultivars
279	GH1340	tu qiao da hua	Modern cultivars
280	GH1341	nan dan huai li da hua	Modern cultivars
281	GH1342	gui ping kang lian da hua	Modern cultivars
282	GH1343	qing long xue guan da hua	Modern cultivars
283	GH1344	nan dan na tang da hua ( mao zi )	Modern cultivars
284	GH1346	ping guo na ji da mian	Modern cultivars
285	GH1349	cong jiang yang mian	Modern cultivars
286	GH1352	nan dan li hu da mian	Modern cultivars
287	GH1357	sheng mian chang yin jiang mei mian	Modern cultivars
288	GH1358	sheng mian chang bin chuan yang hua	Modern cultivars
289	GH1359	gui tian bao xian ( 1 )	Modern cultivars
290	GH1362	gui si en xian shang nan xiang yang mian	Modern cultivars
291	GH1367	qian zun yi tuan xi xiang lü zi	Modern cultivars
292	GH1375	li hu da chang xiao mian lü zi	Modern cultivars
293	GH1376	yue weng yuan xian zhou pi xiang de 5 3 1	Modern cultivars
294	GH1380	li bo weng ang mian 5	Modern cultivars
295	GH1382	li bo yong kang mian 3	Modern cultivars
296	GH1384	san [dou du] yan pai mian 1	Modern cultivars
297	GH1385	san [dou du] heng feng mian 1	Modern cultivars
298	GH1386	san [dou du] heng feng mian 2	Modern cultivars
299	GH1387	san [dou du] tang zhou mian 1	Modern cultivars
300	GH1389	rong jiang ba kai mian 4	Modern cultivars
301	GH1392	rong jiang dong jiang mian 5	Modern cultivars
302	GH1395	rong jiang zhong cheng mian 2	Modern cultivars
303	GH1404	li ping shui kou mian 1	Modern cultivars
304	GH1405	ce heng da yang mian 1 - 1	Modern cultivars
305	GH1406	pu an jiang xi po mian 1 - 1	Modern cultivars
306	GH1407	zhen ning ge li mian	Modern cultivars
307	GH1408	nan dan li hu 1	Modern cultivars
308	GH1409	tian e yan lai mian 1 - 1	Modern cultivars
309	GH1410	tian e geng xin mian 1 - 2	Modern cultivars
310	GH1411	feng shan qiao yin mian 1	Modern cultivars
311	GH1412	feng shan qiao yin mian 2 - 1	Modern cultivars
312	GH1413	feng shan qiao yin mian 2 - 2	Modern cultivars
313	GH1415	qian lu 2 hao	Modern cultivars
314	GH1417	qian lu 4 hao	Modern cultivars
315	GH1418	qian lu 6 hao	Modern cultivars
316	GH1419	qian lu 7 hao	Modern cultivars
317	GH1420	qian lu 8 hao	Modern cultivars
318	GH1421	qian lu 9 hao	Modern cultivars
319	GH1422	qian lu 1 0 hao	Modern cultivars
320	GH1423	qian lu 1 4 hao	Modern cultivars
321	GH1424	qian lu 1 5 hao	Modern cultivars
322	GH1428	gui lu 2 2 hao	Modern cultivars
323	GH1432	qian lu 1 1 hao	Modern cultivars
324	GH1433	qian lu 1 2 hao	Modern cultivars
325	GH1434	qian lu 1 3 hao	Modern cultivars
326	GH1436	gui lu 1 hao	Modern cultivars
327	GH1437	gui lu 4 hao	Modern cultivars
328	GH1439	gui lu 1 2 hao	Modern cultivars
329	GH1441	gui lu 1 6 hao	Modern cultivars
330	GH1442	gui lu 1 8 hao	Modern cultivars
331	GH1443	gui lu 2 1 hao	Modern cultivars
332	GH1449	gui lu 3 0 hao ( zong xu )	Modern cultivars
333	GH1450	gui lu 3 0 hao ( bai xu )	Modern cultivars
334	GH1451	gui lu 3 1 hao	Modern cultivars
335	GH1452	gui lu 3 2 hao	Modern cultivars
336	GH1453	gui lu 3 3 hao	Modern cultivars
337	GH1454	gui lu 3 4 hao ( zong xu )	Modern cultivars
338	GH1456	gui lu 3 7 hao	Modern cultivars
339	GH1457	gui lu 3 8 hao	Modern cultivars
340	GH1458	gui lu 3 9 hao	Modern cultivars
341	GH1459	gui lu 4 0 hao	Modern cultivars
342	GH1460	gui lu 4 1 hao	Modern cultivars
343	GH1462	dian zhong - 1 0 lu	Modern cultivars
344	GH1540	xin lu zao 1 hao	Modern cultivars
345	GH1613	xin lu zhong 1 hao	Modern cultivars
346	ZGH0739	gui [dou du] an xian wu ren xiang bai zi	Modern cultivars
347	ZGH0751	xin lu zao 7 hao	Obsolete Cultivars from SW China
348	GH1360	weng yuan xian ( 2 )	Modern cultivars
349	GH1361	yue weng yuan xian ( 1 )	Modern cultivars
350	GHL006	Latifolium 64	Central america
351	GHL007	Latifolium 39	Central america
352	GHL008	Latifolium 13	Central america
353	GHL009	Latifolium 3	Central america
354	GHL015	Marie-galante 7	Central america
355	GHL017	Richmondi 2	Central america
356	GHL025	Morrilli 38	Central america
357	GHL029	Punctatum 25	Central america

## Sheet: Supplementary Table. 2
Table S2; Structure results and corresponding grouping for all accessions and landraces used in this study
S.N.	Genotype ID	k=1	k=2	k=3	Groups
1	GH0700	0.589831	1e-05	0.410159	MCl
2	GH0709	0.99998	1e-05	1e-05	MCl
3	GH0710	0.99998	1e-05	1e-05	MCl
4	GH0711	0.625957	1e-05	0.374033	MCl
5	GH0713	0.99998	1e-05	1e-05	MCl
6	GH0714	0.99998	1e-05	1e-05	MCl
7	GH0716	0.99998	1e-05	1e-05	MCl
8	GH0717	0.907706	1e-05	0.092284	MCl
9	GH0718	0.68019	0.118	0.20181	MCl
10	GH0720	0.99998	1e-05	1e-05	MCl
11	GH0722	0.7352	1e-05	0.26479	MCl
12	GH0723	0.99998	1e-05	1e-05	MCl
13	GH0724	0.99998	1e-05	1e-05	MCl
14	GH0725	0.982736	1e-05	0.017254	MCl
15	GH0726	0.99998	1e-05	1e-05	MCl
16	GH0727	0.99998	1e-05	1e-05	MCl
17	GH0728	0.618415	1e-05	0.381575	MCl
18	GH0729	0.99998	1e-05	1e-05	MCl
19	GH0731	0.791242	1e-05	0.208748	MCl
20	GH0732	0.934191	0.009176	0.056633	MCl
21	GH0733	0.880197	1e-05	0.119793	MCl
22	GH0734	0.669791	1e-05	0.330199	MCl
23	GH0735	0.728256	1e-05	0.271734	MCl
24	GH0736	0.731325	0.056265	0.21241	MCl
25	GH0738	0.99998	1e-05	1e-05	MCl
26	GH0739	0.99998	1e-05	1e-05	MCl
27	GH0740	0.743724	1e-05	0.256266	MCl
28	GH0741	0.99998	1e-05	1e-05	MCl
29	GH0742	0.867049	1e-05	0.132941	MCl
30	GH0743	0.654028	0.058559	0.287414	MCl
31	GH0744	0.707491	0.004597	0.287912	MCl
32	GH0745	0.99998	1e-05	1e-05	MCl
33	GH0746	0.919873	1e-05	0.080117	MCl
34	GH0747	0.694503	1e-05	0.305487	MCl
35	GH0748	0.927407	1e-05	0.072583	MCl
36	GH0749	0.99998	1e-05	1e-05	MCl
37	GH0750	0.917953	1e-05	0.082037	MCl
38	GH0751	0.99998	1e-05	1e-05	MCl
39	GH0752	0.841937	1e-05	0.158053	MCl
40	GH0753	0.983263	1e-05	0.016727	MCl
41	GH0754	0.867378	0.048156	0.084466	MCl
42	GH0755	0.906666	1e-05	0.093324	MCl
43	GH0756	0.99655	1e-05	0.00344	MCl
44	GH0757	0.88467	1e-05	0.11532	MCl
45	GH0758	0.972027	1e-05	0.027963	MCl
46	GH0759	0.99998	1e-05	1e-05	MCl
47	GH0760	0.682992	1e-05	0.316998	MCl
48	GH0761	0.752586	1e-05	0.247404	MCl
49	GH0762	0.99998	1e-05	1e-05	MCl
50	GH0763	0.985595	1e-05	0.014395	MCl
51	GH0764	0.99998	1e-05	1e-05	MCl
52	GH0765	0.99998	1e-05	1e-05	MCl
53	GH0766	0.99998	1e-05	1e-05	MCl
54	GH0767	0.99998	1e-05	1e-05	MCl
55	GH0768	0.99998	1e-05	1e-05	MCl
56	GH0769	0.99998	1e-05	1e-05	MCl
57	GH0770	0.99998	1e-05	1e-05	MCl
58	GH0771	0.99998	1e-05	1e-05	MCl
59	GH0772	0.99998	1e-05	1e-05	MCl
60	GH0774	0.99998	1e-05	1e-05	MCl
61	GH0775	0.711148	1e-05	0.288842	MCl
62	GH0776	0.669537	0.034905	0.295558	MCl
63	GH0777	0.588409	0.00554	0.406052	MCl
64	GH0778	0.99998	1e-05	1e-05	MCl
65	GH0779	0.598951	0.027122	0.373927	MCl
66	GH0780	0.99998	1e-05	1e-05	MCl
67	GH0782	0.99998	1e-05	1e-05	MCl
68	GH0785	0.972931	1e-05	0.027059	MCl
69	GH0786	0.899058	0.074427	0.026515	MCl
70	GH0787	0.885182	0.068716	0.046102	MCl
71	GH0788	0.638572	0.091287	0.270141	MCl
72	GH0789	0.846938	1e-05	0.153052	MCl
73	GH0790	0.872567	1e-05	0.127423	MCl
74	GH0791	0.895669	1e-05	0.104321	MCl
75	GH0792	0.517604	0.161722	0.320674	MCl
76	GH0796	0.92236	1e-05	0.07763	MCl
77	GH1237	0.969437	1e-05	0.030553	MCl
78	GH1238	0.99998	1e-05	1e-05	MCl
79	GH1240	0.99998	1e-05	1e-05	MCl
80	GH1241	0.563834	1e-05	0.436156	MCl
81	GH1243	0.803054	1e-05	0.196936	MCl
82	GH1244	0.610053	1e-05	0.389937	MCl
83	GH1246	0.999979	1.1e-05	1e-05	MCl
84	GH1247	0.741879	0.019952	0.238169	MCl
85	GH1248	0.99998	1e-05	1e-05	MCl
86	GH1249	0.962621	1e-05	0.037369	MCl
87	GH1253	0.734171	0.037484	0.228345	MCl
88	GH1255	0.688913	1e-05	0.311077	MCl
89	GH1256	0.73543	1e-05	0.26456	MCl
90	GH1257	0.828049	1e-05	0.171941	MCl
91	GH1258	0.95818	1e-05	0.04181	MCl
92	GH1260	0.630632	1e-05	0.369358	MCl
93	GH1262	0.99998	1e-05	1e-05	MCl
94	GH1263	0.99998	1e-05	1e-05	MCl
95	GH1264	0.866353	0.079071	0.054577	MCl
96	GH1265	0.918708	1e-05	0.081282	MCl
97	GH1266	0.985257	1e-05	0.014733	MCl
98	GH1267	0.99998	1e-05	1e-05	MCl
99	GH1268	0.81711	1e-05	0.18288	MCl
100	GH1269	0.512592	0.079202	0.408206	MCl
101	GH1271	0.99998	1e-05	1e-05	MCl
102	GH1272	0.95885	1e-05	0.04114	MCl
103	GH1273	0.823919	0.079821	0.09626	MCl
104	GH1274	0.764583	0.053987	0.181429	MCl
105	GH1275	0.805968	1e-05	0.194022	MCl
106	GH1276	0.635676	1e-05	0.364314	MCl
107	GH1277	0.99998	1e-05	1e-05	MCl
108	GH1280	0.99998	1e-05	1e-05	MCl
109	GH1281	0.99998	1e-05	1e-05	MCl
110	GH1283	0.793275	1e-05	0.206715	MCl
111	GH1284	0.688594	1e-05	0.311396	MCl
112	GH1285	0.588596	1e-05	0.411394	MCl
113	GH1286	0.970914	1e-05	0.029076	MCl
114	GH1287	0.835234	1e-05	0.164756	MCl
115	GH1289	0.99998	1e-05	1e-05	MCl
116	GH1290	0.99067	1e-05	0.00932	MCl
117	GH1297	0.99998	1e-05	1e-05	MCl
118	GH1298	0.99998	1e-05	1e-05	MCl
119	GH1299	0.748473	1e-05	0.251517	MCl
120	GH1302	0.99998	1e-05	1e-05	MCl
121	GH1303	0.99998	1e-05	1e-05	MCl
122	GH1304	0.99998	1e-05	1e-05	MCl
123	GH1305	0.99998	1e-05	1e-05	MCl
124	GH1306	0.99998	1e-05	1e-05	MCl
125	GH1307	0.500922	0.041925	0.457153	MCl
126	GH1308	0.812286	0.017913	0.169801	MCl
127	GH1309	0.942066	0.038272	0.019662	MCl
128	GH1311	0.728283	1e-05	0.271707	MCl
129	GH1312	0.99998	1e-05	1e-05	MCl
130	GH1315	0.601956	0.107421	0.290623	MCl
131	GH1316	0.668976	1e-05	0.331014	MCl
132	GH1317	0.882534	1e-05	0.117456	MCl
133	GH1318	0.783908	0.051781	0.164311	MCl
134	GH1319	0.99998	1e-05	1e-05	MCl
135	GH1320	0.99998	1e-05	1e-05	MCl
136	GH1321	0.99998	1e-05	1e-05	MCl
137	GH1322	0.894362	1e-05	0.105628	MCl
138	GH1323	0.946379	1e-05	0.053611	MCl
139	GH1324	0.99998	1e-05	1e-05	MCl
140	GH1325	0.800927	1e-05	0.199063	MCl
141	GH1326	0.719745	0.014474	0.265781	MCl
142	GH1327	0.648966	1e-05	0.351024	MCl
143	GH1329	0.99998	1e-05	1e-05	MCl
144	GH1330	0.788692	1e-05	0.211298	MCl
145	GH1331	0.608513	0.006165	0.385322	MCl
146	GH1332	0.72403	1e-05	0.27596	MCl
147	GH1333	0.568884	1e-05	0.431106	MCl
148	GH1334	0.652635	1e-05	0.347355	MCl
149	GH1338	0.567468	1e-05	0.432522	MCl
150	GH1339	0.502936	1e-05	0.497054	MCl
151	GH1348	0.85619	1e-05	0.1438	MCl
152	GH1350	0.992941	1e-05	0.007049	MCl
153	GH1351	0.519187	0.070967	0.409846	MCl
154	GH1353	0.555349	0.113097	0.331555	MCl
155	GH1354	0.513542	0.010438	0.47602	MCl
156	GH1355	0.599037	0.001668	0.399296	MCl
157	GH1356	0.874387	1e-05	0.125603	MCl
158	GH1363	0.869478	1e-05	0.130512	MCl
159	GH1364	0.99998	1e-05	1e-05	MCl
160	GH1366	0.546337	0.136245	0.317418	MCl
161	GH1368	0.684782	0.078839	0.236379	MCl
162	GH1369	0.945668	0.036012	0.01832	MCl
163	GH1370	0.773872	1e-05	0.226118	MCl
164	GH1371	0.99998	1e-05	1e-05	MCl
165	GH1372	0.99998	1e-05	1e-05	MCl
166	GH1374	0.71414	0.017789	0.268071	MCl
167	GH1377	0.99998	1e-05	1e-05	MCl
168	GH1378	0.908436	0.050684	0.04088	MCl
169	GH1379	0.84071	0.03102	0.12827	MCl
170	GH1383	0.99998	1e-05	1e-05	MCl
171	GH1388	0.804391	1e-05	0.195599	MCl
172	GH1390	0.950156	1e-05	0.049834	MCl
173	GH1396	0.99998	1e-05	1e-05	MCl
174	GH1397	0.99998	1e-05	1e-05	MCl
175	GH1399	0.660463	0.059592	0.279945	MCl
176	GH1400	0.526319	1e-05	0.473671	MCl
177	GH1402	0.606663	0.016996	0.376341	MCl
178	GH1403	0.720694	0.032034	0.247272	MCl
179	GH1416	0.758566	1e-05	0.241424	MCl
180	GH1426	0.539575	0.077035	0.38339	MCl
181	GH1427	0.54099	0.094043	0.364968	MCl
182	GH1429	0.99998	1e-05	1e-05	MCl
183	GH1430	0.533348	0.059236	0.407417	MCl
184	GH1431	0.99998	1e-05	1e-05	MCl
185	GH1438	0.617548	0.008358	0.374094	MCl
186	GH1440	0.569192	0.011251	0.419557	MCl
187	GH1444	0.558542	1e-05	0.441448	MCl
188	GH1445	0.99998	1e-05	1e-05	MCl
189	GH1446	0.907772	1e-05	0.092218	MCl
190	GH1447	0.72412	1e-05	0.27587	MCl
191	GH1448	0.729169	1e-05	0.270821	MCl
192	GH1461	0.984584	1e-05	0.015406	MCl
193	GH1463	0.834712	1e-05	0.165278	MCl
194	GH1464	0.99998	1e-05	1e-05	MCl
195	GH1465	0.99998	1e-05	1e-05	MCl
196	GH1545	0.773736	1e-05	0.226254	MCl
197	GH1574	0.597792	0.017563	0.384645	MCl
198	GH1614	0.606801	0.07513	0.318069	MCl
199	GHL031	0.951168	1e-05	0.048822	MCl
200	ZGH0347	0.99998	1e-05	1e-05	MCl
201	ZGH0367	0.999973	1.7e-05	1e-05	MCl
202	ZGH0408	0.518953	0.138663	0.342385	MCl
203	ZGH0418	0.636099	1e-05	0.363891	MCl
204	ZGH0431	0.758377	1e-05	0.241613	MCl
205	ZGH0489	0.926372	1e-05	0.073618	MCl
206	ZGH0496	0.99998	1e-05	1e-05	MCl
207	ZGH0513	0.950761	1e-05	0.049229	MCl
208	ZGH0542	0.945219	1e-05	0.054771	MCl
209	ZGH0544	0.98857	1e-05	0.01142	MCl
210	ZGH0548	0.92449	1e-05	0.0755	MCl
211	ZGH0554	0.99998	1e-05	1e-05	MCl
212	ZGH0564	0.990334	1e-05	0.009656	MCl
213	ZGH0567	0.872239	1e-05	0.127751	MCl
214	ZGH0570	0.97706	1e-05	0.02293	MCl
215	ZGH0590	0.99998	1e-05	1e-05	MCl
216	ZGH0607	0.99998	1e-05	1e-05	MCl
217	ZGH0608	0.99998	1e-05	1e-05	MCl
218	ZGH0609	0.99998	1e-05	1e-05	MCl
219	ZGH0613	0.99998	1e-05	1e-05	MCl
220	ZGH0646	0.996961	1e-05	0.003029	MCl
221	ZGH0670	0.99998	1e-05	1e-05	MCl
222	ZGH0678	0.967682	1e-05	0.032308	MCl
223	ZGH0708	0.624537	1e-05	0.375453	MCl
224	ZGH0709	0.675389	1e-05	0.324601	MCl
225	ZGH0713	0.591236	1e-05	0.408754	MCl
226	GHL003	0.158638	0.518779	0.322583	GHL
227	GHL004	0.233099	0.612605	0.154296	GHL
228	GHL005	0.185891	0.550209	0.263899	GHL
229	GHL010	0.09229	0.723333	0.184378	GHL
230	GHL011	1e-05	0.815775	0.184215	GHL
231	GHL012	0.070939	0.770448	0.158613	GHL
232	GHL013	0.01037	0.858926	0.130703	GHL
233	GHL014	1e-05	0.809358	0.190632	GHL
234	GHL016	0.052093	0.525919	0.421988	GHL
235	GHL018	0.219745	0.590525	0.18973	GHL
236	GHL019	1e-05	0.99998	1e-05	GHL
237	GHL020	0.075935	0.847651	0.076414	GHL
238	GHL021	0.211127	0.757184	0.031689	GHL
239	GHL022	0.348447	0.514294	0.137259	GHL
240	GHL023	1e-05	0.99998	1e-05	GHL
241	GHL024	0.150198	0.656195	0.193607	GHL
242	GHL026	0.170871	0.57457	0.254558	GHL
243	GHL027	1e-05	0.99998	1e-05	GHL
244	GHL028	1.7e-05	0.999973	1e-05	GHL
245	GHL030	1e-05	0.99998	1e-05	GHL
246	GHL032	0.147949	0.656925	0.195127	GHL
247	GHL033	0.314537	0.522303	0.16316	GHL
248	GH0712	0.362963	1e-05	0.637027	OCl
249	GH0715	0.48642	1e-05	0.51357	OCl
250	GH0721	0.40053	1e-05	0.59946	OCl
251	GH0730	0.421769	1e-05	0.578221	OCl
252	GH0737	0.059569	1e-05	0.940421	OCl
253	GH0784	0.411655	0.064717	0.523628	OCl
254	GH1227	1.4e-05	1e-05	0.999976	OCl
255	GH1228	0.083861	1e-05	0.916129	OCl
256	GH1231	0.056112	1e-05	0.943878	OCl
257	GH1232	0.207475	1e-05	0.792515	OCl
258	GH1239	0.417489	1e-05	0.582501	OCl
259	GH1251	0.142715	1e-05	0.857275	OCl
260	GH1252	0.426068	0.002849	0.571083	OCl
261	GH1254	1.2e-05	1e-05	0.999978	OCl
262	GH1259	0.267262	1e-05	0.732728	OCl
263	GH1261	0.477521	1e-05	0.522469	OCl
264	GH1278	0.232602	1e-05	0.767388	OCl
265	GH1279	0.321758	1e-05	0.678232	OCl
266	GH1282	0.337215	1e-05	0.662775	OCl
267	GH1288	0.369153	1e-05	0.630837	OCl
268	GH1291	0.169213	1e-05	0.830777	OCl
269	GH1292	0.109059	1e-05	0.890931	OCl
270	GH1293	1e-05	1e-05	0.99998	OCl
271	GH1294	0.238984	1e-05	0.761006	OCl
272	GH1301	0.331601	1e-05	0.668389	OCl
273	GH1310	0.011231	1e-05	0.988759	OCl
274	GH1314	0.361392	1e-05	0.638598	OCl
275	GH1328	0.410244	0.042464	0.547292	OCl
276	GH1335	0.381768	1e-05	0.618222	OCl
277	GH1336	1e-05	1e-05	0.99998	OCl
278	GH1337	0.451478	1e-05	0.548512	OCl
279	GH1340	0.170799	1e-05	0.829191	OCl
280	GH1341	1e-05	1e-05	0.99998	OCl
281	GH1342	1e-05	1e-05	0.99998	OCl
282	GH1343	0.014527	1e-05	0.985463	OCl
283	GH1344	0.182695	0.189065	0.628239	OCl
284	GH1346	1.8e-05	1e-05	0.999972	OCl
285	GH1349	0.301025	1e-05	0.698965	OCl
286	GH1352	0.095445	0.049021	0.855534	OCl
287	GH1357	0.421675	1e-05	0.578315	OCl
288	GH1358	0.45882	1e-05	0.54117	OCl
289	GH1359	0.236738	1e-05	0.763252	OCl
290	GH1362	0.267402	1e-05	0.732588	OCl
291	GH1367	0.328769	0.032975	0.638256	OCl
292	GH1375	0.352831	1e-05	0.647159	OCl
293	GH1376	0.458999	0.011157	0.529844	OCl
294	GH1380	0.028184	1e-05	0.971806	OCl
295	GH1382	1e-05	1e-05	0.99998	OCl
296	GH1384	1e-05	1e-05	0.99998	OCl
297	GH1385	0.342667	0.118217	0.539115	OCl
298	GH1386	0.39994	1e-05	0.60005	OCl
299	GH1387	1e-05	1e-05	0.99998	OCl
300	GH1389	0.011138	1e-05	0.988852	OCl
301	GH1392	0.281774	1e-05	0.718216	OCl
302	GH1395	0.364668	1e-05	0.635322	OCl
303	GH1404	0.370616	1e-05	0.629374	OCl
304	GH1405	0.351103	1e-05	0.648887	OCl
305	GH1406	0.25181	1e-05	0.74818	OCl
306	GH1407	0.378822	1e-05	0.621168	OCl
307	GH1408	1e-05	1e-05	0.99998	OCl
308	GH1409	1.2e-05	1e-05	0.999978	OCl
309	GH1410	0.354751	1e-05	0.645239	OCl
310	GH1411	0.084747	1e-05	0.915243	OCl
311	GH1412	0.355514	1e-05	0.644476	OCl
312	GH1413	0.295866	1e-05	0.704124	OCl
313	GH1415	0.29714	1e-05	0.70285	OCl
314	GH1417	0.006878	1e-05	0.993112	OCl
315	GH1418	1e-05	1e-05	0.99998	OCl
316	GH1419	0.016452	1e-05	0.983538	OCl
317	GH1420	1e-05	1e-05	0.99998	OCl
318	GH1421	1e-05	0.132093	0.867897	OCl
319	GH1422	1e-05	1e-05	0.99998	OCl
320	GH1423	1e-05	0.078516	0.921474	OCl
321	GH1424	1e-05	1e-05	0.99998	OCl
322	GH1428	1e-05	0.132113	0.867877	OCl
323	GH1432	0.095231	1e-05	0.904759	OCl
324	GH1433	0.096396	1e-05	0.903594	OCl
325	GH1434	0.278546	0.043666	0.677788	OCl
326	GH1436	0.329962	1e-05	0.670028	OCl
327	GH1437	1e-05	1e-05	0.99998	OCl
328	GH1439	0.424852	1e-05	0.575138	OCl
329	GH1441	0.058591	1e-05	0.941399	OCl
330	GH1442	0.446813	1e-05	0.553177	OCl
331	GH1443	1.5e-05	1e-05	0.999975	OCl
332	GH1449	1.3e-05	1e-05	0.999977	OCl
333	GH1450	1e-05	1e-05	0.99998	OCl
334	GH1451	0.346451	1e-05	0.653539	OCl
335	GH1452	0.414319	1e-05	0.585671	OCl
336	GH1453	1e-05	1e-05	0.99998	OCl
337	GH1454	0.047713	1e-05	0.952277	OCl
338	GH1456	0.455687	1e-05	0.544303	OCl
339	GH1457	0.204553	1e-05	0.795437	OCl
340	GH1458	0.070598	1e-05	0.929392	OCl
341	GH1459	0.065125	1e-05	0.934865	OCl
342	GH1460	1e-05	1e-05	0.99998	OCl
343	GH1462	1.7e-05	1e-05	0.999973	OCl
344	GH1540	0.481585	1e-05	0.518405	OCl
345	GH1613	0.456352	1e-05	0.543638	OCl
346	ZGH0739	0.37557	1e-05	0.62442	OCl
347	ZGH0751	0.327593	1e-05	0.672397	OCl
348	GH1360	0.495589	0.042792	0.461619	Admixed
349	GH1361	0.497829	0.179574	0.322596	Admixed
350	GHL006	0.450239	0.276626	0.273135	Admixed
351	GHL007	0.136773	0.474679	0.388548	Admixed
352	GHL008	0.12181	0.491193	0.386997	Admixed
353	GHL009	0.214972	0.374337	0.41069	Admixed
354	GHL015	0.15915	0.397045	0.443804	Admixed
355	GHL017	0.132546	0.48558	0.381874	Admixed
356	GHL025	0.382583	0.419811	0.197606	Admixed
357	GHL029	0.382576	0.267158	0.350266	Admixed

## Sheet: Supplementary Table. 3
Table S3; List of highly differentiated regions and genes located in the highly differentiated regions identifies through pairwise Fst estimates (top1 % threshold)
S.N.	CHROM	Start Position	End Position	Number of variants	WEIGHTED_FST	MEAN_FST
1	A12	62500001	63000000	1309	0.595252	0.587566
2	A06	76500001	77000000	1418	0.597164	0.584602
3	A06	77000001	77500000	1784	0.596233	0.582722
4	A06	76000001	76500000	1887	0.596077	0.582048
5	A06	64500001	65000000	1280	0.59703	0.581222
6	A06	64000001	64500000	1422	0.582186	0.570083
7	A06	77500001	78000000	1783	0.591904	0.56331
8	A06	70500001	71000000	1120	0.578937	0.558984
9	A06	75500001	76000000	1281	0.573234	0.557507
10	A06	75000001	75500000	1519	0.564526	0.554856
11	A06	73500001	74000000	1202	0.564198	0.554492
12	A06	73000001	73500000	1597	0.563961	0.551104
13	A06	68500001	69000000	1359	0.563353	0.549178
14	A06	72500001	73000000	702	0.560993	0.548886
15	A06	74500001	75000000	1251	0.562254	0.547389
16	A06	71000001	71500000	598	0.563669	0.54337
17	A06	65000001	65500000	1514	0.57679	0.540389
18	A06	79000001	79500000	1680	0.592216	0.534216
19	D10	13500001	14000000	685	0.542452	0.517284
20	A06	78000001	78500000	1145	0.571667	0.516802
21	A06	68000001	68500000	1595	0.551502	0.513369
22	A06	65500001	66000000	2055	0.567404	0.511704
23	A06	67000001	67500000	1724	0.565164	0.509523
24	A06	66500001	67000000	1522	0.564956	0.508657
25	A06	67500001	68000000	1263	0.552058	0.50827
26	A06	66000001	66500000	1648	0.561754	0.505624
27	A12	62000001	62500000	822	0.565698	0.505232
28	A06	71500001	72000000	1817	0.567306	0.504721
29	A06	72000001	72500000	1001	0.565494	0.50301
30	A06	74000001	74500000	1170	0.527593	0.496044
31	A11	69500001	70000000	334	0.49538	0.48837
32	A06	78500001	79000000	1630	0.560812	0.488012
33	A06	63500001	64000000	1542	0.559293	0.485103
34	A06	92000001	92500000	1673	0.489743	0.48408
35	A06	92500001	93000000	1868	0.487542	0.481536
36	A06	91000001	91500000	1011	0.487493	0.47975
37	A06	90000001	90500000	992	0.486702	0.478676
38	A06	93000001	93500000	1105	0.482421	0.477458
39	A11	68500001	69000000	999	0.492888	0.474569
40	A11	67000001	67500000	545	0.480763	0.473361
41	A06	89500001	90000000	1041	0.489787	0.471811
42	A06	88500001	89000000	1052	0.524452	0.470609
43	A11	67500001	68000000	920	0.476876	0.466326
44	A06	69000001	69500000	1060	0.563804	0.465935
45	A06	89000001	89500000	970	0.48082	0.461462
46	A06	91500001	92000000	1091	0.479302	0.458397
47	A06	93500001	94000000	1048	0.471082	0.456647
48	A13	64500001	65000000	926	0.507579	0.456085
49	D10	16500001	17000000	1048	0.457627	0.451958
50	A06	70000001	70500000	1440	0.560422	0.448218
51	A06	90500001	91000000	1060	0.470122	0.44676
52	D06	29500001	30000000	738	0.453059	0.439794
53	D11	43500001	44000000	330	0.451604	0.439265
54	A07	13500001	14000000	1082	0.440534	0.437464
55	D06	30000001	30500000	769	0.450188	0.437362
56	D06	31500001	32000000	791	0.450131	0.435569
57	D06	28500001	29000000	691	0.446492	0.427297
58	D10	16000001	16500000	1125	0.438684	0.426542
59	D08	37500001	38000000	395	0.475427	0.423992
60	D06	30500001	31000000	409	0.445621	0.421114
61	D06	38000001	38500000	1397	0.418939	0.41556
62	D04	34500001	35000000	652	0.461214	0.415292
63	D06	29000001	29500000	472	0.438236	0.413153
64	D06	36000001	36500000	1758	0.417313	0.412949
65	A02	16000001	16500000	565	0.418431	0.412202
66	A02	15500001	16000000	940	0.413024	0.410404
67	D04	35000001	35500000	578	0.432613	0.409266
68	D06	37000001	37500000	1173	0.415199	0.409122
69	D04	35500001	36000000	791	0.44644	0.409092
70	D12	37500001	38000000	264	0.427717	0.406934
71	D06	36500001	37000000	1792	0.413616	0.406831
72	A11	69000001	69500000	652	0.45398	0.406731
73	D06	35000001	35500000	633	0.414671	0.406302
74	D06	37500001	38000000	1233	0.414481	0.405855
75	D06	34000001	34500000	811	0.413838	0.405494
76	A06	29000001	29500000	1124	0.402325	0.398492
77	A06	28000001	28500000	2406	0.402781	0.398131
78	D06	35500001	36000000	1009	0.409963	0.397415
79	D06	33500001	34000000	697	0.408627	0.397362
80	D06	34500001	35000000	629	0.407668	0.394929
81	A13	70000001	70500000	331	0.457405	0.3944
82	A06	69500001	70000000	937	0.553276	0.392927
83	D06	32500001	33000000	325	0.405395	0.392844
84	D06	31000001	31500000	410	0.43147	0.390346
85	A06	27500001	28000000	779	0.408459	0.386004
86	D06	33000001	33500000	317	0.404761	0.384161
87	A06	27000001	27500000	651	0.399545	0.383762
88	D06	32000001	32500000	428	0.403734	0.382015
89	D06	39000001	39500000	1860	0.397816	0.378953
90	A06	28500001	29000000	2128	0.387274	0.378572
91	A13	64000001	64500000	796	0.426228	0.37811
92	A11	68000001	68500000	1777	0.410668	0.375946
93	D11	20000001	20500000	287	0.410234	0.369994
94	D10	46500001	47000000	592	0.456775	0.368729
95	D06	38500001	39000000	502	0.388593	0.367179
96	D10	14000001	14500000	601	0.46944	0.362232
97	A08	62000001	62500000	1323	0.364594	0.361439
98	D11	37000001	37500000	255	0.408674	0.361064
99	D03	28500001	29000000	677	0.372353	0.360895
100	A01	92500001	93000000	983	0.375913	0.360882
101	A13	63500001	64000000	1218	0.422541	0.360865
102	A07	66000001	66500000	384	0.377501	0.358808
103	D07	48500001	49000000	1707	0.37851	0.355632
104	A09	51500001	52000000	993	0.365586	0.355091
105	A09	62500001	63000000	1253	0.361364	0.354948
106	D01	7000001	7500000	1084	0.460675	0.354904
107	A08	61500001	62000000	1438	0.35732	0.350395
108	D08	11000001	11500000	734	0.418689	0.348602
109	D06	42000001	42500000	1650	0.348318	0.346418
110	D11	39000001	39500000	39	0.454885	0.34594
111	D08	24000001	24500000	506	0.35132	0.344106
112	A08	60500001	61000000	713	0.358237	0.343833
113	A06	88000001	88500000	922	0.493174	0.343552
114	D06	42500001	43000000	1955	0.344391	0.342243
115	D08	32500001	33000000	646	0.341979	0.341542
116	D08	27500001	28000000	644	0.342913	0.340954
117	D11	21500001	22000000	449	0.343334	0.34076
118	D11	55500001	56000000	707	0.340621	0.340601
119	D08	33000001	33500000	754	0.343044	0.340017
120	A08	61000001	61500000	669	0.354919	0.339859
121	D08	29000001	29500000	833	0.341467	0.33954
122	A07	66500001	67000000	219	0.371407	0.339501
123	D08	31000001	31500000	697	0.341476	0.339026
124	A07	67500001	68000000	229	0.369335	0.338197
125	D06	16500001	17000000	1338	0.337996	0.337888
126	A08	64500001	65000000	622	0.351837	0.337652
127	D06	43000001	43500000	1290	0.348159	0.33742
128	D08	31500001	32000000	730	0.339159	0.337222
129	A02	14000001	14500000	499	0.351952	0.337192
130	D12	35500001	36000000	315	0.338315	0.337115
131	D04	38500001	39000000	308	0.346855	0.337011
132	D11	23500001	24000000	312	0.348775	0.335251
133	D08	33500001	34000000	773	0.337514	0.334866
134	D08	32000001	32500000	818	0.341523	0.334457
135	A08	63500001	64000000	449	0.351833	0.3342
136	D06	41500001	42000000	1694	0.332842	0.333356
137	D08	30000001	30500000	879	0.337656	0.33299
138	D08	28500001	29000000	705	0.337265	0.332883
139	D08	25500001	26000000	638	0.340097	0.332499
140	D09	10500001	11000000	699	0.349634	0.332011
141	D06	7500001	8000000	825	0.407153	0.331732
142	D08	27000001	27500000	667	0.334551	0.331542
143	A08	64000001	64500000	510	0.348765	0.32975
144	D06	7000001	7500000	1172	0.339868	0.328087
145	D10	15500001	16000000	503	0.328963	0.327991
146	A11	75500001	76000000	1713	0.326451	0.32722
147	A05	92000001	92500000	38	0.327234	0.327208
148	A01	9000001	9500000	1627	0.335244	0.326817
149	A11	74500001	75000000	1057	0.321455	0.325005
150	D08	29500001	30000000	770	0.323952	0.323865
151	D10	48500001	49000000	791	0.354614	0.323822
152	D08	30500001	31000000	863	0.326625	0.323271
153	D01	6500001	7000000	993	0.408728	0.323043
154	D08	35000001	35500000	712	0.326947	0.322995
155	A11	76000001	76500000	934	0.320279	0.322162
156	A11	72500001	73000000	1048	0.320416	0.322097
157	A11	75000001	75500000	1077	0.319973	0.321342
158	D06	51000001	51500000	1099	0.361558	0.32109
159	A05	77500001	78000000	1341	0.324558	0.320787
160	D08	25000001	25500000	704	0.326475	0.319549
161	A11	73000001	73500000	1142	0.316867	0.318866
162	A08	65500001	66000000	714	0.340586	0.318673
163	A11	72000001	72500000	690	0.32084	0.318304
164	D05	54500001	55000000	873	0.393209	0.31805
165	D08	28000001	28500000	545	0.321134	0.317865
166	D06	17000001	17500000	569	0.32355	0.31736
167	D06	16000001	16500000	976	0.334943	0.317359
168	A11	74000001	74500000	985	0.317194	0.317201
169	A08	63000001	63500000	479	0.338365	0.317159
170	D02	14000001	14500000	285	0.328034	0.316297
171	D06	50000001	50500000	1440	0.328637	0.315013
172	A11	73500001	74000000	1172	0.315026	0.314757
173	A05	76500001	77000000	605	0.317322	0.313514
174	A11	66000001	66500000	426	0.327338	0.312201
175	D08	24500001	25000000	420	0.308641	0.310743
176	A02	14500001	15000000	752	0.325189	0.309625
177	D10	17000001	17500000	460	0.434128	0.308827
178	D08	34500001	35000000	1036	0.313817	0.307705
179	A11	65500001	66000000	536	0.327781	0.306955
180	A02	44000001	44500000	235	0.326744	0.306086
181	A02	15000001	15500000	739	0.386078	0.30582
182	A07	67000001	67500000	343	0.343159	0.305803
183	A08	65000001	65500000	566	0.331802	0.305012
184	D06	5500001	6000000	708	0.372392	0.303628
185	A11	66500001	67000000	480	0.320238	0.303008
186	A05	78000001	78500000	893	0.330892	0.302841
187	D06	49000001	49500000	676	0.311131	0.301146
188	D03	25500001	26000000	586	0.320285	0.301058
189	A05	76000001	76500000	488	0.312215	0.298512
190	D09	4500001	5000000	809	0.370102	0.298237
191	D10	28500001	29000000	1636	0.312404	0.298086
192	D08	26500001	27000000	791	0.307082	0.29799
193	D06	19500001	20000000	595	0.428249	0.297596

## Sheet: Supplementary Table. 4
	Table S4; Improvement signals, Top 1% threshold of πOCl/πMCl
	CHROM	Start Pos	End Pos	G2/G1
1	D13	28850001	28900000	57.2132
2	A02	69550001	69600000	47.4698
3	A02	67000001	67050000	45.3153
4	A02	70150001	70200000	45.3153
5	D13	29300001	29350000	39.3068
6	A06	44800001	44850000	37.1231
7	A07	45550001	45600000	37.1231
8	A06	50250001	50300000	37.1231
9	A06	51950001	52000000	37.1231
10	A02	4700001	4750000	34.9662
11	D12	32300001	32350000	32.5645
12	A02	66550001	66600000	30.4194
13	D02	9050001	9100000	30.0454
14	A02	72050001	72100000	29.9473
15	A12	14750001	14800000	29.5756
16	D08	53150001	53200000	28.7282
17	D13	10350001	10400000	28.1698
18	D13	10850001	10900000	28.1698
19	A10	76850001	76900000	25.8427
20	D02	47250001	47300000	25.8427
21	A09	12400001	12450000	25.2808
22	A02	46200001	46250000	24.3274
23	A02	52300001	52350000	24.3274
24	A02	45000001	45050000	23.9151
25	A10	71550001	71600000	23.475
26	A06	39300001	39350000	23.1473
27	A06	52400001	52450000	23.1467
28	D13	48700001	48750000	22.929
29	A02	69750001	69800000	22.8859
30	A02	66750001	66800000	22.7107
31	A02	67650001	67700000	22.7107
32	A02	70950001	71000000	22.7107
33	A02	72800001	72850000	22.4605
34	D10	45600001	45650000	22.3997
35	A02	69000001	69050000	22.2034
36	A02	70000001	70050000	22.2034
37	A06	63400001	63450000	22.0318
38	A02	38500001	38550000	21.1559
39	A06	52600001	52650000	20.9032
40	A10	5750001	5800000	20.8544
41	D02	30800001	30850000	20.7589
42	D11	22400001	22450000	20.7589
43	D08	45750001	45800000	20.6155
44	A12	62000001	62050000	20.3674
45	D04	44300001	44350000	20.2939
46	D12	31900001	31950000	19.7882
47	A06	39700001	39750000	19.7062
48	D13	30250001	30300000	19.6993
49	A02	59800001	59850000	19.6648
50	A02	4200001	4250000	19.6269
51	A02	66000001	66050000	19.4308
52	A09	9600001	9650000	19.197
53	D10	1900001	1950000	18.9534
54	D02	49450001	49500000	18.8786
55	D13	30000001	30050000	18.7212
56	A06	43000001	43050000	18.687
57	A06	36650001	36700000	18.6049
58	A06	38100001	38150000	18.6049
59	A06	38750001	38800000	18.6049
60	A06	39000001	39050000	18.6049
61	A06	39750001	39800000	18.6049
62	A06	40000001	40050000	18.6049
63	A06	40100001	40150000	18.6049
64	A06	40700001	40750000	18.6049
65	A06	43900001	43950000	18.6049
66	A06	46550001	46600000	18.6049
67	A06	53850001	53900000	18.6049
68	A06	54250001	54300000	18.6049
69	A06	56450001	56500000	18.6049
70	A06	58450001	58500000	18.6049
71	A06	58900001	58950000	18.6049
72	A06	59550001	59600000	18.6049
73	A06	89300001	89350000	18.6049
74	A12	65550001	65600000	18.6049
75	A06	34000001	34050000	18.5616
76	A06	47550001	47600000	18.5616
77	A06	50550001	50600000	18.5616
78	A06	51300001	51350000	18.5616
79	A06	53600001	53650000	18.5616
80	A06	58700001	58750000	18.5616
81	A06	61400001	61450000	18.5616
82	A06	63050001	63100000	18.5616
83	A06	76550001	76600000	18.5616
84	A06	94700001	94750000	18.5616
85	A10	5800001	5850000	18.5616
86	A10	7050001	7100000	18.5616
87	A10	7400001	7450000	18.5616
88	A10	10100001	10150000	18.5616
89	D02	23700001	23750000	18.5616
90	A13	64850001	64900000	18.3889
91	A02	71450001	71500000	18.326
92	A04	48500001	48550000	18.0634
93	D13	53750001	53800000	17.8463
94	D13	850001	900000	17.6233
95	A02	18300001	18350000	17.5652
96	A12	63350001	63400000	17.5652
97	A06	37650001	37700000	17.49
98	A06	43950001	44000000	17.49
99	A06	57450001	57500000	17.49
100	D12	31200001	31250000	17.49
101	A08	83100001	83150000	17.3898
102	A02	15050001	15100000	17.2361
103	D07	750001	800000	17.1976
104	D02	57050001	57100000	17.1932
105	A11	53050001	53100000	17.1372
106	D09	37500001	37550000	17.1164
107	A02	32250001	32300000	16.9645
108	D08	55450001	55500000	16.867
109	A02	18950001	19000000	16.7239
110	A06	37750001	37800000	16.3614
111	A05	52950001	53000000	16.3369
112	A06	95450001	95500000	16.3369
113	A07	4550001	4600000	16.3369
114	D11	24950001	25000000	16.3369
115	D12	31350001	31400000	16.3369
116	A11	34450001	34500000	16.2948
117	A11	71500001	71550000	16.159
118	A11	55500001	55550000	16.0534
119	A02	73450001	73500000	15.9225
120	A11	69550001	69600000	15.6136
121	D05	54650001	54700000	15.3224
122	D02	9300001	9350000	15.2562
123	A02	51850001	51900000	14.9503
124	D10	59050001	59100000	14.8473
125	D06	6550001	6600000	14.822
126	A02	18800001	18850000	14.6583
127	A08	85650001	85700000	14.6169
128	D13	27800001	27850000	14.4209
129	A11	76950001	77000000	14.3785
130	A10	17050001	17100000	14.3165
131	A10	90900001	90950000	14.1941
132	D13	50400001	50450000	14.1774
133	A02	19650001	19700000	14.0852
134	D07	28550001	28600000	14.0852
135	D11	25950001	26000000	14.085
136	D13	9850001	9900000	14.085
137	D13	10300001	10350000	14.085
138	D11	16700001	16750000	13.9761
139	A08	85350001	85400000	13.9199
140	A11	42100001	42150000	13.8366
141	A12	12850001	12900000	13.7866
142	A02	39050001	39100000	13.7746
143	A10	84200001	84250000	13.7376
144	A02	38750001	38800000	13.6508
145	A03	36750001	36800000	13.5794
146	D13	26200001	26250000	13.4419
147	A02	24000001	24050000	13.3304
148	D07	33950001	34000000	13.3304
149	A12	13750001	13800000	13.302
150	A13	3850001	3900000	13.1471
151	D07	34800001	34850000	13.1463
152	A09	12950001	13000000	13.1431
153	D12	5300001	5350000	13.1051
154	A02	71650001	71700000	12.9689
155	A11	35750001	35800000	12.9559
156	A06	33800001	33850000	12.9482
157	D07	34050001	34100000	12.9277
158	A02	25950001	26000000	12.8452
159	A11	37800001	37850000	12.8076
160	A11	41350001	41400000	12.8076
161	A11	77000001	77050000	12.806
162	D02	45450001	45500000	12.625
163	A05	86850001	86900000	12.6128
164	D02	11250001	11300000	12.5972
165	D11	55450001	55500000	12.51
166	A06	42600001	42650000	12.4677
167	A06	46700001	46750000	12.413
168	A06	57100001	57150000	12.413
169	A06	60800001	60850000	12.413
170	A06	62750001	62800000	12.413
171	A06	48150001	48200000	12.3936
172	A06	54100001	54150000	12.3936
173	A02	37400001	37450000	12.339
174	A02	67350001	67400000	12.339
175	A02	28700001	28750000	12.3112
176	A02	35900001	35950000	12.2569
177	A02	15800001	15850000	12.2386
178	A02	72000001	72050000	12.223
179	A12	26350001	26400000	12.2209
180	A02	65200001	65250000	12.1786
181	A02	24750001	24800000	12.1748
182	A02	33150001	33200000	12.1748
183	A02	37750001	37800000	12.1748
184	A11	34300001	34350000	12.1748
185	A02	21400001	21450000	12.1339
186	A02	22750001	22800000	12.1339
187	A02	29800001	29850000	12.1339
188	D11	6500001	6550000	12.0932
189	D05	35750001	35800000	12.0709
190	A11	36300001	36350000	12.0381
191	D02	46750001	46800000	12.0071
192	A02	24400001	24450000	12.0068
193	A02	24850001	24900000	12.0068
194	A02	26150001	26200000	12.0068
195	A02	31150001	31200000	12.0068
196	A02	31950001	32000000	12.0068
197	A02	23100001	23150000	11.9751
198	A12	63300001	63350000	11.9694
199	A02	28750001	28800000	11.9664
200	A11	38300001	38350000	11.9583
201	A11	35000001	35050000	11.8977
202	A12	12750001	12800000	11.8355
203	D13	10100001	10150000	11.8056
204	A02	38850001	38900000	11.7949
205	A02	38950001	39000000	11.7949
206	A02	20050001	20100000	11.7926
207	D13	58450001	58500000	11.7926
208	A08	15250001	15300000	11.7654
209	A12	43900001	43950000	11.7654
210	A09	27950001	28000000	11.765
211	A02	18500001	18550000	11.7327
212	A06	38650001	38700000	11.7056
213	A06	54750001	54800000	11.6691
214	A06	46500001	46550000	11.6509
215	D09	10200001	10250000	11.6195
216	A02	32150001	32200000	11.6085
217	A06	38450001	38500000	11.6007
218	A06	47600001	47650000	11.6007
219	A06	55750001	55800000	11.6007
220	A06	57400001	57450000	11.6007
221	A06	58100001	58150000	11.6007
222	A02	25500001	25550000	11.5392
223	A11	37550001	37600000	11.5392
224	A02	77900001	77950000	11.5329
225	A02	16800001	16850000	11.483
226	D02	27650001	27700000	11.4645
227	A02	25300001	25350000	11.4607
228	A09	3800001	3850000	11.4593
229	A02	23650001	23700000	11.4542
230	D13	1000001	1050000	11.4516
231	A02	72650001	72700000	11.4492
232	A02	20400001	20450000	11.4402
233	A11	34650001	34700000	11.4326
234	A04	56100001	56150000	11.4319
235	A11	35950001	36000000	11.3633
236	A11	37650001	37700000	11.3633
237	A11	38050001	38100000	11.3633
238	A11	38450001	38500000	11.3633
239	D02	65600001	65650000	11.3633
240	A11	86350001	86400000	11.3287
241	A02	69850001	69900000	11.323
242	A02	24900001	24950000	11.299
243	A02	77850001	77900000	11.2982
244	A03	46650001	46700000	11.2949
245	D07	33800001	33850000	11.2949
246	A08	85700001	85750000	11.2675
247	A02	26200001	26250000	11.2662
248	A11	35850001	35900000	11.2332
249	A02	17350001	17400000	11.1956
250	A11	36900001	36950000	11.1401
251	A02	17800001	17850000	11.1137
252	D06	54050001	54100000	11.1137
253	D07	32750001	32800000	11.107
254	D07	34250001	34300000	11.107
255	D02	9200001	9250000	11.0804
256	D07	34400001	34450000	11.0622
257	A02	15150001	15200000	11.0553
258	D05	52100001	52150000	11.0128
259	D13	28100001	28150000	10.9817
260	A11	69600001	69650000	10.9387
261	D11	25350001	25400000	10.9252
262	D11	24850001	24900000	10.9082
263	A02	56100001	56150000	10.9021
264	A12	2100001	2150000	10.8891
265	A02	24250001	24300000	10.8826
266	D07	33000001	33050000	10.8712
267	D02	16900001	16950000	10.8603
268	D13	23750001	23800000	10.858
269	D13	25500001	25550000	10.858
270	A02	41250001	41300000	10.8494
271	A02	28000001	28050000	10.8343
272	A08	84250001	84300000	10.8324
273	A02	32750001	32800000	10.8222
274	A11	71250001	71300000	10.8222
275	D01	19100001	19150000	10.8222
276	A05	86900001	86950000	10.8013
277	A02	25450001	25500000	10.7311
278	A02	27150001	27200000	10.7311
279	A11	69250001	69300000	10.6927
280	A11	36100001	36150000	10.6904
281	A11	37950001	38000000	10.6904
282	A02	3650001	3700000	10.6834
283	A02	74800001	74850000	10.6834
284	A02	25800001	25850000	10.6782
285	A02	32950001	33000000	10.6782
286	A02	37100001	37150000	10.6782
287	A11	37150001	37200000	10.6782
288	A02	24450001	24500000	10.6404
289	A02	31300001	31350000	10.6404
290	A02	25200001	25250000	10.5857
291	A02	28850001	28900000	10.5842
292	A01	95600001	95650000	10.5651
293	D	5000001	5050000	10.5574
294	A02	24700001	24750000	10.5424
295	A02	22200001	22250000	10.5308
296	A02	34550001	34600000	10.5308
297	A11	36850001	36900000	10.5308
298	A11	56100001	56150000	10.5179
299	A06	50700001	50750000	10.5007
300	A06	61100001	61150000	10.5007
301	D12	34850001	34900000	10.4995
302	A06	42100001	42150000	10.4926
303	A06	35300001	35350000	10.488
304	A12	69950001	70000000	10.488
305	A02	15600001	15650000	10.4859
306	A02	18600001	18650000	10.4834
307	A02	22050001	22100000	10.4565
308	A11	69500001	69550000	10.4448
309	D13	54300001	54350000	10.4368
310	D06	59250001	59300000	10.4276
311	A09	12900001	12950000	10.4266

## Sheet: Supplementary Table. 5
Table S5; Key SNPs identified for flowering time, fiber quality and anther color, and their corresponding annotations
S.N.	Traits	Traits	Chr #	BP	P value	log10	Allele	allele frequency	Reigon	Gene ID	Annotation
1	Boll opening days	BoD_XJ2_17	A04	43493616	4.09684e-06	5.38755	T/A	T:604;A:136;.:4	upstream	evm.model.Gh_A04G0626	( IPR006702|Uncharacterised protein family UPF0497, trans-membrane plant)
2	Boll opening days	BoD_XJ2_17	A05	1503295	3.0379e-05	4.51743	T/C	T:699;C:43;.:2	exonic	evm.model.Gh_A05G0139	( IPR002885|Pentatricopeptide repeat)
3	Boll opening days	BoD_XJ2_17	A05	1547982	3.7039e-06	5.43134	G/T	G:689;T:43;.:12	upstream	evm.model.Gh_A05G0142	( IPR002554|Protein phosphatase 2A, regulatory B subunit, B56)
4	Boll opening days	BoD_XJ2_17	A05	1648468	3.71453e-06	5.4301	A/G	A:702;G:42;.:0	downstream	evm.model.Gh_A05G0155	( IPR002645|STAS domain; IPR011547|Sulphate transporter; IPR018045|Sulphate anion transporter, conserved site)
5	Boll opening days	BoD_XJ2_17	A05	1694069	3.71453e-06	5.4301	C/G	C:702;G:42;.:0	upstream	evm.model.Gh_A05G0159,evm.model.Gh_A05G0160	( IPR009424|Arabinogalactan peptide, AGP)( IPR001806|Small GTPase superfamily; IPR002041|Ran GTPase; IPR003578|Small GTPase superfamily, Rho type; IPR003579|Small GTPase superfamily, Rab type; IPR020849|Small GTPase superfamily, Ras type)
6	Boll opening days	BoD_XJ2_17	A05	1715514	1.74817e-06	5.75742	T/C	T:698;C:44;.:2	exonic	evm.model.Gh_A05G0163	( IPR001752|Kinesin, motor domain; IPR019821|Kinesin, motor region, conserved site; IPR027640|Kinesin-like protein)
7	Boll opening days	BoD_XJ2_17	A05	1853925	8.9195e-06	5.04966	A/G	A:694;G:40;.:10	upstream	evm.model.Gh_A05G0176,evm.model.Gh_A05G0177	( IPR005172|CRC domain)( IPR003663|Sugar/inositol transporter; IPR005828|General substrate transporter; IPR005829|Sugar transporter, conserved site; IPR020846|Major facilitator superfamily domain)
8	Boll opening days	BoD_XJ2_17	A05	1918655	3.04635e-06	5.51622	G/A	G:699;A:43;.:2	upstream	evm.model.Gh_A05G0184	( IPR000719|Protein kinase domain; IPR001611|Leucine-rich repeat; IPR002290|Serine/threonine- / dual specificity protein kinase, catalytic domain; IPR003591|Leucine-rich repeat, typical subtype; IPR008271|Serine/threonine-protein kinase, active site; IPR013210|Leucine-rich repeat-containing N-terminal, type 2; IPR017441|Protein kinase, ATP binding site; IPR020635|Tyrosine-protein kinase, catalyti…
9	Boll opening days	BoD_XJ2_17	A05	2374834	1.11691e-07	6.95198	A/G	A:632;G:96;.:16	upstream	evm.model.Gh_A05G0219	( IPR002591|Type I phosphodiesterase/nucleotide pyrophosphatase/phosphate transferase; IPR024873|Ectonucleotide pyrophosphatase/phosphodiesterase family)
10	Boll opening days	BoD_XJ2_17	A07	14031117	7.16826e-05	4.14459	T/C	T:503;C:237;.:4	downstream	evm.model.Gh_A07G0820	( IPR001320|Ionotropic glutamate receptor; IPR001638|Extracellular solute-binding protein, family 3; IPR001828|Extracellular ligand-binding receptor)
11	Boll opening days	BoD_XJ2_17	A10	10937000	6.59999e-05	4.18046	G/C	G:589;C:151;.:4	upstream;downstream	evm.model.Gh_A10G0657;evm.model.Gh_A10G0656	( IPR000719|Protein kinase domain; IPR001480|Bulb-type lectin domain; IPR002290|Serine/threonine- / dual specificity protein kinase, catalytic domain; IPR003609|Apple-like; IPR008271|Serine/threonine-protein kinase, active site; IPR017441|Protein kinase, ATP binding site; IPR020635|Tyrosine-protein kinase, catalytic domain);()
12	Boll opening days	BoD_XJ2_17	A13	74016179	2.73239e-05	4.56346	C/T	C:674;T:66;.:4	exonic	evm.model.Gh_A13G1543	( IPR001841|Zinc finger, RING-type; IPR001965|Zinc finger, PHD-type; IPR017907|Zinc finger, RING-type, conserved site; IPR019787|Zinc finger, PHD-finger)
13	Boll opening days	BoD_XJ2_17	A14	115295045	2.74621e-05	4.56127	T/C	T:698;C:44;.:2	exonic	evm.model.Gh_A05G3950	( IPR004263|Exostosin-like)
14	Boll opening days	BoD_XJ2_17	D06	61034547	4.95559e-06	5.3049	G/A	G:604;A:126;.:14	downstream	evm.model.Gh_D06G1963	( IPR000197|Zinc finger, TAZ-type; IPR000433|Zinc finger, ZZ-type; IPR001965|Zinc finger, PHD-type; IPR013178|Histone H3-K56 acetyltransferase, RTT109; IPR019786|Zinc finger, PHD-type, conserved site; IPR019787|Zinc finger, PHD-finger)
15	Boll opening days	BoD_ANY_17	A02	82268656	1.10389e-06	5.95708	C/T	C:692;T:48;.:4	upstream	evm.model.Gh_A02G1569,evm.model.Gh_A02G1570	( IPR006458|Ovate protein family, C-terminal)( IPR010608|Protein of unknown function DUF1195)
16	Boll opening days	BoD_ANY_17	A12	538450	1.74718e-06	5.75766	T/C	T:415;C:317;.:12	upstream;downstream	evm.model.Gh_A12G0033;evm.model.Gh_A12G0034	( IPR001461|Peptidase A1);()
17	Boll Weight	BW_SJZ_17	A09	68328362	6.76698e-06	5.16961	G/C	G:490;C:252;.:2	downstream	evm.model.Gh_A09G1514	( IPR002068|Alpha crystallin/Hsp20 domain)
18	Boll Weight	BW_SJZ_17	A11	15899549	8.26093e-05	4.08297	A/G	A:523;G:219;.:2	downstream	evm.model.Gh_A11G1279	( IPR001469|ATPase, F1 complex, delta/epsilon subunit; IPR020546|ATPase, F1 complex, delta/epsilon subunit, N-terminal; IPR020547|ATPase, F1 complex, delta/epsilon subunit, C-terminal)
19	Boll Weight	BW_SJZ_17	A12	11171019	1.91063e-05	4.71882	C/A	C:383;A:355;.:6	intergenic	evm.model.Gh_A12G0493(dist=21889),evm.model.Gh_A12G0494(dist=12034)	()()
20	Boll Weight	BW_SJZ_17	A14	233941370	1.78298e-06	5.74885	C/T	C:564;T:178;.:2	exonic	evm.model.Gh_A11G2974	( IPR010658|Nodulin-like; IPR011701|Major facilitator superfamily; IPR020846|Major facilitator superfamily domain)
21	Boll Weight	BW_SJZ_17	A14	234005794	7.15041e-06	5.14567	C/A	C:579;A:161;.:4	exonic	evm.model.Gh_A11G2983	()
22	Boll Weight	BW_SJZ_17	A14	234085318	4.18665e-05	4.37813	T/A	T:580;A:164;.:0	exonic	evm.model.Gh_A11G2989	( IPR000232|Heat shock factor (HSF)-type, DNA-binding; IPR027709|Heat shock transcription factor, plant; IPR027725|Heat shock transcription factor family)
23	Boll Weight	BW_SJZ_17	A14	234272168	1.57793e-06	5.80191	A/G	A:612;G:132;.:0	exonic	evm.model.Gh_A11G3013	( IPR001394|Ubiquitin carboxyl-terminal hydrolases family 2; IPR006865|Domain of unknown function DUF629; IPR006866|Domain of unknown function DUF627, N-terminal; IPR007087|Zinc finger, C2H2)
24	Boll Weight	BW_SJZ_17	D07	4763383	5.35805e-05	4.27099	C/T	C:637;T:105;.:2	upstream	evm.model.Gh_D07G0442	( IPR001471|AP2/ERF domain)
25	Boll Weight	BW_SJZ_17	D08	48695097	7.89999e-06	5.10237	T/C	T:599;C:145;.:0	upstream	evm.model.Gh_D08G1518	( IPR001810|F-box domain)
26	Boll Weight	BW_SJZ_17	D12	45234909	6.81214e-06	5.16672	C/G	C:527;G:209;.:8	upstream	evm.model.Gh_D12G1493	()
27	Boll Weight	BW_XJ2_17	A06	99490605	4.36615e-06	5.3599	C/T	C:648;T:84;.:12	intergenic	evm.model.Gh_A06G1539(dist=6317),evm.model.Gh_A06G1540(dist=24771)	()()
28	Boll Weight	BW_XJ2_17	A10	20352560	7.57378e-06	5.12069	T/C	T:614;C:128;.:2	exonic	evm.model.Gh_A10G0910	( IPR002885|Pentatricopeptide repeat; IPR008833|Surfeit locus 2)
29	Boll Weight	BW_XJ2_17	A10	20372162	1.49185e-06	5.82627	A/G	A:602;G:132;.:10	upstream	evm.model.Gh_A10G0913	( IPR001087|Lipase, GDSL)
30	Boll Weight	BW_XJ2_17	A14	114420845	2.96633e-06	5.52778	C/T	C:647;T:83;.:14	upstream	evm.model.Gh_A05G3862	( IPR007612|LURP1-like domain)
31	Boll Weight	BW_XJ2_17	A14	213548405	2.06446e-05	4.68519	A/G	A:611;G:127;.:6	exonic	evm.model.Gh_A10G2269	()
32	Boll Weight	BW_XJ2_17	A14	214026286	7.71555e-05	4.11263	A/C	A:609;C:135;.:0	exonic	evm.model.Gh_A10G2277	( IPR000719|Protein kinase domain; IPR002290|Serine/threonine- / dual specificity protein kinase, catalytic domain; IPR008271|Serine/threonine-protein kinase, active site; IPR017441|Protein kinase, ATP binding site; IPR020635|Tyrosine-protein kinase, catalytic domain)
33	Boll Weight	BW_XJ2_17	A14	214127418	8.88668e-05	4.05126	C/G	C:610;G:134;.:0	exonic	evm.model.Gh_A10G2278	()
34	Boll Weight	BW_XJ2_17	D12	54070775	8.13141e-05	4.08983	A/G	A:683;G:59;.:2	exonic	evm.model.Gh_D12G2107	()
35	Boll Weight	BW_XJ2_17	D12	54245139	7.82611e-05	4.10645	T/C	T:574;C:170;.:0	exonic	evm.model.Gh_D12G2119	( IPR001537|tRNA/rRNA methyltransferase, SpoU)
36	Boll Weight	BW_XJ3_17	A02	43768322	6.36634e-07	6.19611	A/C	A:667;C:75;.:2	intergenic	evm.model.Gh_A02G1003(dist=38449),evm.model.Gh_A02G1004(dist=43807)	()()
37	Boll Weight	BW_XJ3_17	A02	64521996	6.3403e-07	6.19789	C/T	C:693;T:51;.:0	intergenic	evm.model.Gh_A02G1155(dist=41147),evm.model.Gh_A02G1156(dist=316139)	()()
38	Boll Weight	BW_XJ3_17	A02	81861228	8.05214e-06	5.09409	C/G	C:575;G:169;.:0	exonic	evm.model.Gh_A02G1539	( IPR001214|SET domain; IPR003606|Pre-SET zinc-binding sub-group; IPR003616|Post-SET domain; IPR007087|Zinc finger, C2H2; IPR007728|Pre-SET domain; IPR015880|Zinc finger, C2H2-like)
39	Boll Weight	BW_XJ3_17	A02	81879080	6.20965e-06	5.20693	C/T	C:573;T:171;.:0	exonic	evm.model.Gh_A02G1540	( IPR001214|SET domain; IPR003606|Pre-SET zinc-binding sub-group; IPR003616|Post-SET domain; IPR007087|Zinc finger, C2H2; IPR007728|Pre-SET domain; IPR015880|Zinc finger, C2H2-like)
40	Boll Weight	BW_XJ3_17	A06	5686701	3.80169e-08	7.42002	G/A	G:685;A:53;.:6	intronic	evm.model.Gh_A06G0361	( IPR000620|Drug/metabolite transporter)
41	Boll Weight	BW_XJ3_17	A06	5874199	4.55048e-06	5.34194	C/A	C:678;A:64;.:2	exonic	evm.model.Gh_A06G0366	( IPR004582|Checkpoint protein Rad17/Rad24)
42	Boll Weight	BW_XJ3_17	A06	5878688	2.69264e-06	5.56982	C/A	C:683;A:61;.:0	exonic	evm.model.Gh_A06G0366	( IPR004582|Checkpoint protein Rad17/Rad24)
43	Boll Weight	BW_XJ3_17	A06	102304866	1.87663e-06	5.72662	G/A	G:565;A:175;.:4	upstream	evm.model.Gh_A06G1704,evm.model.Gh_A06G1705	( IPR000719|Protein kinase domain; IPR001245|Serine-threonine/tyrosine-protein kinase catalytic domain; IPR002290|Serine/threonine- / dual specificity protein kinase, catalytic domain; IPR013210|Leucine-rich repeat-containing N-terminal, type 2; IPR020635|Tyrosine-protein kinase, catalytic domain)( IPR000504|RNA recognition motif domain)
44	Boll Weight	BW_XJ3_17	A07	76347903	6.44351e-06	5.19088	G/A	G:645;A:99;.:0	exonic	evm.model.Gh_A07G2007	( IPR001841|Zinc finger, RING-type)
45	Boll Weight	BW_XJ3_17	A09	68225701	2.39931e-05	4.61991	T/C	T:406;C:334;.:4	exonic	evm.model.Gh_A09G1505	()
46	Boll Weight	BW_XJ3_17	A09	68255111	8.33387e-07	6.07915	G/A	G:415;A:317;.:12	intergenic	evm.model.Gh_A09G1508(dist=17211),evm.model.Gh_A09G1509(dist=10188)	()()
47	Boll Weight	BW_XJ3_17	A10	16088879	6.08692e-08	7.2156	T/C	T:663;C:79;.:2	intergenic	evm.model.Gh_A10G0790(dist=10632),evm.model.Gh_A10G0791(dist=9136)	()()
48	Boll Weight	BW_XJ3_17	D01	54448571	9.48267e-06	5.02307	G/A	G:607;A:101;.:36	upstream	evm.model.Gh_D01G1759	()
49	Boll Weight	BW_XJ3_17	D02	778036	3.38942e-05	4.46987	G/A	G:661;A:83;.:0	exonic	evm.model.Gh_D02G0102	( IPR001810|F-box domain; IPR013101|Leucine-rich repeat 2)
50	Boll Weight	BW_XJ3_17	D02	4619695	5.50587e-05	4.25917	G/A	G:540;A:204;.:0	intergenic	evm.model.Gh_D02G0342(dist=7267),evm.model.Gh_D02G0343(dist=6189)	()()
51	Boll Weight	BW_XJ3_17	D04	199455	4.10269e-05	4.38693	C/T	C:650;T:90;.:4	exonic	evm.model.Gh_D04G0011	()
52	Boll Weight	BW_XJ3_17	D04	234292	2.2247e-07	6.65273	T/G	T:628;G:68;.:48	exonic	evm.model.Gh_D04G0014	( IPR000719|Protein kinase domain; IPR002290|Serine/threonine- / dual specificity protein kinase, catalytic domain; IPR008271|Serine/threonine-protein kinase, active site; IPR017441|Protein kinase, ATP binding site; IPR020635|Tyrosine-protein kinase, catalytic domain)
53	Boll Weight	BW_XJ3_17	D05	10555619	7.15904e-06	5.14515	C/G	C:567;G:177;.:0	exonic	evm.model.Gh_D05G1225	()
54	Boll Weight	BW_XJ3_17	D05	11126783	2.17099e-06	5.66334	G/T	G:544;T:196;.:4	exonic	evm.model.Gh_D05G1275	( IPR000009|Protein phosphatase 2A, regulatory subunit PR55; IPR001680|WD40 repeat; IPR018067|Protein phosphatase 2A, regulatory subunit PR55, conserved site; IPR019775|WD40 repeat, conserved site)
55	Boll Weight	BW_XJ3_17	D08	36878831	4.80147e-06	5.31863	T/C	T:664;C:64;.:16	intergenic	evm.model.Gh_D08G1170(dist=23555),evm.model.Gh_D08G1171(dist=71791)	()()
56	Boll Weight	BW_XJ3_17	D08	42064976	2.21381e-06	5.65486	A/T	A:662;T:80;.:2	exonic	evm.model.Gh_D08G1279	( IPR001841|Zinc finger, RING-type; IPR011016|Zinc finger, RING-CH-type)
57	Boll Weight	BW_XJ3_17	D09	29536919	7.51034e-11	10.1243	T/C	T:654;C:80;.:10	exonic	evm.model.Gh_D09G0641	( IPR000014|PAS domain; IPR000719|Protein kinase domain; IPR001245|Serine-threonine/tyrosine-protein kinase catalytic domain; IPR002290|Serine/threonine- / dual specificity protein kinase, catalytic domain; IPR008271|Serine/threonine-protein kinase, active site; IPR020635|Tyrosine-protein kinase, catalytic domain; IPR026839|Serine/threonine-protein kinase CTR1)
58	Boll Weight	BW_XJ3_17	D10	52355243	5.82707e-07	6.23455	T/G	T:662;G:78;.:4	upstream	evm.model.Gh_D10G1867	( IPR000719|Protein kinase domain; IPR001611|Leucine-rich repeat; IPR002290|Serine/threonine- / dual specificity protein kinase, catalytic domain; IPR003591|Leucine-rich repeat, typical subtype; IPR013210|Leucine-rich repeat-containing N-terminal, type 2; IPR017441|Protein kinase, ATP binding site; IPR020635|Tyrosine-protein kinase, catalytic domain)
59	Boll Weight	BW_XJ3_17	D10	57751793	7.68213e-07	6.11452	A/G	A:668;G:70;.:6	intergenic	evm.model.Gh_D10G2103(dist=52643),evm.model.Gh_D10G2104(dist=26263)	()()
60	Boll Weight	BW_XJ3_17	D13	2427228	3.19583e-06	5.49542	G/T	G:659;T:85;.:0	exonic	evm.model.Gh_D13G0249	()
61	Boll weight	BW_ANY_17	A05	9492493	6.88014e-05	4.1624	G/A	G:510;A:214;.:20	downstream	evm.model.Gh_A05G0957	( IPR003593|AAA+ ATPase domain; IPR004487|Clp protease, ATP-binding subunit ClpX; IPR013093|ATPase, AAA-2; IPR019489|Clp ATPase, C-terminal)
62	Boll weight	BW_ANY_17	D04	43032723	4.43231e-06	5.35337	T/C	T:698;C:38;.:8	upstream	evm.model.Gh_D04G1328	()
63	Boll weight	BW_ANY_17	D11	57734030	3.19289e-06	5.49582	C/T	C:638;T:104;.:2	upstream;downstream	evm.model.Gh_D11G2799;evm.model.Gh_D11G2800	( IPR002885|Pentatricopeptide repeat);( IPR012442|Protein of unknown function DUF1645, plant)
64	Boll weight	BW_ANY_17	D12	41591420	4.73364e-05	4.3248	G/T	G:425;T:313;.:6	intronic	evm.model.Gh_D12G1320	( IPR001680|WD40 repeat; IPR017986|WD40-repeat-containing domain)
65	Fiber Elongation	FE_CS_17	A01	90132700	4.84523e-10	9.31469	A/G	A:651;G:91;.:2	downstream	evm.model.Gh_A01G1475	( IPR004000|Actin-related protein; IPR004001|Actin, conserved site; IPR020902|Actin/actin-like conserved site)
66	Fiber Elongation	FE_CS_17	A01	90233582	4.87788e-10	9.31177	G/C	G:652;C:90;.:2	exonic	evm.model.Gh_A01G1479	( IPR005550|Kinetochore protein Ndc80)
67	Fiber Elongation	FE_CS_17	A01	91034324	3.10796e-08	7.50752	G/A	G:659;A:85;.:0	exonic	evm.model.Gh_A01G1517	( IPR003855|K+ potassium transporter)
68	Fiber Elongation	FE_CS_17	A01	91145180	3.10796e-08	7.50752	G/A	G:661;A:83;.:0	exonic	evm.model.Gh_A01G1520	( IPR002100|Transcription factor, MADS-box)
69	Fiber Elongation	FE_CS_17	A01	91289772	3.27236e-08	7.48514	C/G	C:655;G:87;.:2	exonic	evm.model.Gh_A01G1527	( IPR000873|AMP-dependent synthetase/ligase; IPR020845|AMP-binding, conserved site)
70	Fiber Elongation	FE_CS_17	A01	91450924	5.12863e-12	11.29	T/C	T:660;C:84;.:0	exonic	evm.model.Gh_A01G1533	( IPR000719|Protein kinase domain; IPR002290|Serine/threonine- / dual specificity protein kinase, catalytic domain; IPR008271|Serine/threonine-protein kinase, active site; IPR017441|Protein kinase, ATP binding site; IPR020635|Tyrosine-protein kinase, catalytic domain)
71	Fiber Elongation	FE_CS_17	A01	95319570	2.96527e-06	5.52794	C/T	C:643;T:97;.:4	upstream	evm.model.Gh_A01G1675	( IPR002528|Multi antimicrobial extrusion protein)
72	Fiber Elongation	FE_CS_17	A01	95777057	1.97255e-05	4.70497	A/G	A:660;G:84;.:0	exonic	evm.model.Gh_A01G1701	( IPR003439|ABC transporter-like; IPR003593|AAA+ ATPase domain; IPR013525|ABC-2 type transporter; IPR017871|ABC transporter, conserved site)
73	Fiber Elongation	FE_CS_17	A01	95870863	2.01884e-05	4.6949	T/G	T:656;G:84;.:4	exonic	evm.model.Gh_A01G1707	( IPR019448|EEIG1/EHBP1 N-terminal domain)
74	Fiber Elongation	FE_CS_17	A05	12074750	1.08409e-07	6.96493	C/T	C:597;T:131;.:16	upstream	evm.model.Gh_A05G1201	( IPR004883|Lateral organ boundaries, LOB)
75	Fiber Elongation	FE_CS_17	A05	83085940	4.51068e-07	6.34576	T/C	T:648;C:90;.:6	downstream	evm.model.Gh_A05G3172	( IPR005176|Potentiating neddylation domain; IPR014764|Defective-in-cullin neddylation protein)
76	Fiber Elongation	FE_CS_17	A05	83234121	3.10086e-05	4.50852	C/A	C:652;A:92;.:0	exonic	evm.model.Gh_A05G3178	( IPR004087|K Homology domain; IPR004088|K Homology domain, type 1)
77	Fiber Elongation	FE_CS_17	A10	15977276	4.87788e-10	9.31177	A/T	A:680;T:64;.:0	exonic	evm.model.Gh_A10G0786	()
78	Fiber Elongation	FE_CS_17	A10	16063083	4.87788e-10	9.31177	G/C	G:680;C:62;.:2	exonic	evm.model.Gh_A10G0787	()
79	Fiber Elongation	FE_CS_17	A10	16078225	4.87788e-10	9.31177	T/A	T:680;A:64;.:0	exonic	evm.model.Gh_A10G0790	( IPR000194|ATPase, F1/V1/A1 complex, alpha/beta subunit, nucleotide-binding domain; IPR000793|ATPase, F1/V1/A1 complex, alpha/beta subunit, C-terminal; IPR005722|ATPase, F1 complex, beta subunit; IPR020003|ATPase, alpha/beta subunit, nucleotide-binding domain, active site; IPR020546|ATPase, F1 complex, delta/epsilon subunit, N-terminal; IPR020547|ATPase, F1 complex, delta/epsilon subunit, C-term…
80	Fiber Elongation	FE_CS_17	A11	22797914	6.95406e-06	5.15776	G/A	G:601;A:143;.:0	intergenic	evm.model.Gh_A11G1567(dist=6217),evm.model.Gh_A11G1568(dist=6769)	()()
81	Fiber Elongation	FE_CS_17	A13	11360436	2.10751e-05	4.67623	G/C	G:631;C:111;.:2	exonic	evm.model.Gh_A13G0502	( IPR001005|SANT/Myb domain; IPR017930|Myb domain)
82	Fiber Elongation	FE_CS_17	A13	11597938	9.43079e-06	5.02545	C/T	C:632;T:108;.:4	exonic	evm.model.Gh_A13G0504	( IPR000315|Zinc finger, B-box; IPR010402|CCT domain)
83	Fiber Elongation	FE_CS_17	A13	11805565	9.12727e-06	5.03966	A/G	A:638;G:106;.:0	exonic	evm.model.Gh_A13G0511	( IPR001650|Helicase, C-terminal; IPR011545|DNA/RNA helicase, DEAD/DEAH box type, N-terminal; IPR014001|Helicase, superfamily 1/2, ATP-binding domain; IPR014014|RNA helicase, DEAD-box type, Q motif)
84	Fiber Elongation	FE_CS_17	A14	212603076	9.18549e-06	5.0369	G/T	G:634;T:106;.:4	exonic	evm.model.Gh_A10G2250	( IPR000048|IQ motif, EF-hand binding site; IPR001609|Myosin head, motor domain; IPR002710|Dilute; IPR004009|Myosin, N-terminal, SH3-like; IPR018444|Dil domain)
85	Fiber Elongation	FE_CS_17	D02	58853863	4.96333e-10	9.30423	C/T	C:647;T:95;.:2	exonic	evm.model.Gh_D02G1723	()
86	Fiber Elongation	FE_CS_17	D02	58931255	4.87788e-10	9.31177	T/C	T:653;C:91;.:0	exonic	evm.model.Gh_D02G1725	( IPR002553|Clathrin/coatomer adaptor, adaptin-like, N-terminal; IPR026739|AP complex subunit beta; IPR026740|AP-3 complex subunit beta)
87	Fiber Elongation	FE_CS_17	D05	10511140	3.78958e-07	6.42141	A/G	A:630;G:112;.:2	intronic	evm.model.Gh_D05G1222	( IPR001680|WD40 repeat; IPR006692|Coatomer, WD associated region; IPR017986|WD40-repeat-containing domain; IPR020472|G-protein beta WD-40 repeat)
88	Fiber Elongation	FE_CS_17	D08	54765554	5.1081e-10	9.29174	T/C	T:689;C:41;.:14	upstream;downstream	evm.model.Gh_D08G1805;evm.model.Gh_D08G1804	( IPR001628|Zinc finger, nuclear hormone receptor-type; IPR002219|Protein kinase C-like, phorbol ester/diacylglycerol binding; IPR011424|C1-like);()
89	Fiber Elongation	FE_CS_17	D11	5051513	5.83689e-07	6.23382	A/G	A:560;G:182;.:2	exonic	evm.model.Gh_D11G0594	( IPR000719|Protein kinase domain; IPR002290|Serine/threonine- / dual specificity protein kinase, catalytic domain; IPR008271|Serine/threonine-protein kinase, active site; IPR020635|Tyrosine-protein kinase, catalytic domain)
90	Fiber Elongation	FE_CS_17	D11	7424632	4.95056e-10	9.30535	G/C	G:653;C:87;.:4	exonic	evm.model.Gh_D11G0864	( IPR005175|Domain of unknown function DUF296)
91	Fiber Elongation	FE_CS_17	D11	7458617	4.87788e-10	9.31177	T/A	T:682;A:62;.:0	exonic	evm.model.Gh_D11G0866	( IPR000225|Armadillo; IPR001752|Kinesin, motor domain; IPR019821|Kinesin, motor region, conserved site; IPR027640|Kinesin-like protein)
92	Fiber Elongation	FE_CS_17	D11	7485898	4.74974e-10	9.32333	T/C	T:680;C:62;.:2	exonic	evm.model.Gh_D11G0867	()
93	Fiber Elongation	FE_CS_17	D13	54548836	3.49073e-06	5.45708	T/C	T:687;C:39;.:18	upstream;downstream	evm.model.Gh_D13G1920;evm.model.Gh_D13G1921	( IPR001611|Leucine-rich repeat; IPR003591|Leucine-rich repeat, typical subtype);( IPR025846|PMR5 N-terminal domain; IPR026057|PC-Esterase)
94	Fiber Elongation	FE_CS_17	D13	55130690	9.34518e-10	9.02941	G/T	G:699;T:43;.:2	exonic	evm.model.Gh_D13G1979	( IPR005804|Fatty acid desaturase, type 1)
95	Fiber Elongation	FE_SJZ_17	A01	90233582	4.34558e-06	5.36195	G/C	G:652;C:90;.:2	exonic	evm.model.Gh_A01G1479	( IPR005550|Kinetochore protein Ndc80)
96	Fiber Elongation	FE_SJZ_17	A10	16063094	4.34558e-06	5.36195	T/C	T:680;C:62;.:2	exonic	evm.model.Gh_A10G0787	()
97	Fiber Elongation	FE_SJZ_17	D02	58853863	4.5641e-06	5.34064	C/T	C:647;T:95;.:2	exonic	evm.model.Gh_D02G1723	()
98	Fiber Elongation	FE_SJZ_17	D02	58931255	4.34558e-06	5.36195	T/C	T:653;C:91;.:0	exonic	evm.model.Gh_D02G1725	( IPR002553|Clathrin/coatomer adaptor, adaptin-like, N-terminal; IPR026739|AP complex subunit beta; IPR026740|AP-3 complex subunit beta)
99	Fiber Elongation	FE_SJZ_17	D11	7372843	2.80312e-07	6.55236	A/G	A:706;G:38;.:0	downstream	evm.model.Gh_D11G0859	( IPR005175|Domain of unknown function DUF296)
100	Fiber Elongation	FE_SJZ_17	D11	7458617	4.34558e-06	5.36195	T/A	T:682;A:62;.:0	exonic	evm.model.Gh_D11G0866	( IPR000225|Armadillo; IPR001752|Kinesin, motor domain; IPR019821|Kinesin, motor region, conserved site; IPR027640|Kinesin-like protein)
101	Fiber Elongation	FE_SJZ_17	D13	55130690	3.15328e-06	5.50124	G/T	G:699;T:43;.:2	exonic	evm.model.Gh_D13G1979	( IPR005804|Fatty acid desaturase, type 1)
102	Fiber Elongation	FE_XJ3_17	A01	90233582	5.09658e-05	4.29272	G/C	G:652;C:90;.:2	exonic	evm.model.Gh_A01G1479	( IPR005550|Kinetochore protein Ndc80)
103	Fiber Elongation	FE_XJ3_17	A01	91450924	2.43578e-06	5.61336	T/C	T:660;C:84;.:0	exonic	evm.model.Gh_A01G1533	( IPR000719|Protein kinase domain; IPR002290|Serine/threonine- / dual specificity protein kinase, catalytic domain; IPR008271|Serine/threonine-protein kinase, active site; IPR017441|Protein kinase, ATP binding site; IPR020635|Tyrosine-protein kinase, catalytic domain)
104	Fiber Elongation	FE_XJ3_17	A05	12074750	2.27726e-07	6.64259	C/T	C:597;T:131;.:16	upstream	evm.model.Gh_A05G1201	( IPR004883|Lateral organ boundaries, LOB)
105	Fiber Elongation	FE_XJ3_17	A10	16078225	5.09658e-05	4.29272	T/A	T:680;A:64;.:0	exonic	evm.model.Gh_A10G0790	( IPR000194|ATPase, F1/V1/A1 complex, alpha/beta subunit, nucleotide-binding domain; IPR000793|ATPase, F1/V1/A1 complex, alpha/beta subunit, C-terminal; IPR005722|ATPase, F1 complex, beta subunit; IPR020003|ATPase, alpha/beta subunit, nucleotide-binding domain, active site; IPR020546|ATPase, F1 complex, delta/epsilon subunit, N-terminal; IPR020547|ATPase, F1 complex, delta/epsilon subunit, C-term…
106	Fiber Elongation	FE_XJ3_17	D02	58853863	5.46663e-05	4.26228	C/T	C:647;T:95;.:2	exonic	evm.model.Gh_D02G1723	()
107	Fiber Elongation	FE_XJ3_17	D02	58931255	5.09658e-05	4.29272	T/C	T:653;C:91;.:0	exonic	evm.model.Gh_D02G1725	( IPR002553|Clathrin/coatomer adaptor, adaptin-like, N-terminal; IPR026739|AP complex subunit beta; IPR026740|AP-3 complex subunit beta)
108	Fiber Elongation	FE_ANY_17	A01	90492361	6.37047e-05	4.19583	A/G	A:659;G:85;.:0	exonic	evm.model.Gh_A01G1498	( IPR022764|Peptidase S54, rhomboid domain)
109	Fiber Elongation	FE_ANY_17	A05	88539933	1.63161e-06	5.78738	G/C	G:661;C:81;.:2	upstream;downstream	evm.model.Gh_A05G3390,evm.model.Gh_A05G3391;evm.model.Gh_A05G3389	( IPR004864|Late embryogenesis abundant protein, LEA-14)();( IPR004813|Oligopeptide transporter, OPT superfamily)
110	Fiber Elongation	FE_ANY_17	A06	94458239	4.58019e-06	5.33912	G/A	G:525;A:209;.:10	intergenic	evm.model.Gh_A06G1334(dist=99938),evm.model.Gh_A06G1335(dist=83097)	()()
111	Fiber Elongation	FE_ANY_17	A06	94559925	1.00878e-05	4.9962	C/T	C:527;T:213;.:4	downstream	evm.model.Gh_A06G1337	()
112	Fiber Elongation	FE_ANY_17	A10	5592979	7.90633e-06	5.10203	G/A	G:626;A:118;.:0	upstream	evm.model.Gh_A10G0509	( IPR003397|Mitochondrial inner membrane translocase subunit Tim17/Tim22/Tim23/peroxisomal protein PMP24)
113	Fiber Elongation	FE_ANY_17	D02	59720778	5.39636e-05	4.2679	T/G	T:646;G:90;.:8	upstream	evm.model.Gh_D02G1741	( IPR002885|Pentatricopeptide repeat)
114	Fiber Elongation	FE_ANY_17	D04	48866353	6.45511e-07	6.1901	G/C	G:658;C:86;.:0	exonic	evm.model.Gh_D04G1669	()
115	Fiber Elongation	FE_ANY_17	D08	58785143	6.90617e-05	4.16076	C/T	C:671;T:67;.:6	exonic	evm.model.Gh_D08G2027	( IPR002028|Tryptophan synthase, alpha chain; IPR018204|Tryptophan synthase, alpha chain, active site)
116	Fiber Elongation	FE_ANY_17	D13	55134818	3.69328e-06	5.43259	G/A	G:697;A:43;.:4	upstream	evm.model.Gh_D13G1979	( IPR005804|Fatty acid desaturase, type 1)
117	Fiber length	FL_CS_17	A07	16979623	8.32198e-07	6.07977	A/G	A:668;G:68;.:8	intergenic	evm.model.Gh_A07G0933(dist=37417),evm.model.Gh_A07G0934(dist=17384)	()()
118	Fiber length	FL_CS_17	A11	2488375	5.59139e-08	7.25248	G/A	G:457;A:285;.:2	exonic	evm.model.Gh_A11G0266	( IPR003441|NAC domain)
119	Fiber length	FL_CS_17	A11	2499930	2.53421e-07	6.59616	T/C	T:458;C:286;.:0	exonic	evm.model.Gh_A11G0269	( IPR018108|Mitochondrial substrate/solute carrier)
120	Fiber length	FL_CS_17	A11	67150118	1.24133e-06	5.90611	A/C	A:606;C:136;.:2	exonic	evm.model.Gh_A11G2087	( IPR001764|Glycoside hydrolase, family 3, N-terminal; IPR002772|Glycoside hydrolase family 3 C-terminal domain; IPR026892|Glycoside hydrolase family 3)
121	Fiber length	FL_CS_17	A11	67245432	1.07453e-05	4.96878	C/A	C:601;A:135;.:8	exonic	evm.model.Gh_A11G2091	( IPR001005|SANT/Myb domain; IPR017930|Myb domain)
122	Fiber length	FL_CS_17	A11	67361377	7.85022e-06	5.10512	G/C	G:604;C:136;.:4	exonic	evm.model.Gh_A11G2095	( IPR000217|Tubulin; IPR002452|Alpha tubulin; IPR003008|Tubulin/FtsZ, GTPase domain; IPR017975|Tubulin, conserved site; IPR018316|Tubulin/FtsZ, 2-layer sandwich domain)
123	Fiber length	FL_CS_17	A11	67465785	8.37874e-06	5.07682	G/T	G:603;T:137;.:4	exonic	evm.model.Gh_A11G2098	()
124	Fiber length	FL_CS_17	A11	67989052	1.60786e-05	4.79375	G/A	G:609;A:127;.:8	exonic	evm.model.Gh_A11G2103	( IPR005150|Cellulose synthase)
125	Fiber length	FL_CS_17	A11	68047826	6.13776e-07	6.21199	G/A	G:607;A:133;.:4	intergenic	evm.model.Gh_A11G2103(dist=57051),evm.model.Gh_A11G2104(dist=116055)	()()
126	Fiber length	FL_CS_17	A11	68633334	2.27008e-06	5.64396	T/C	T:605;C:129;.:10	exonic	evm.model.Gh_A11G2106	( IPR005150|Cellulose synthase)
127	Fiber length	FL_CS_17	A11	68934506	9.39968e-06	5.02689	T/C	T:609;C:135;.:0	exonic	evm.model.Gh_A11G2107	( IPR005150|Cellulose synthase)
128	Fiber length	FL_CS_17	A11	69288611	1.11339e-07	6.95335	T/G	T:640;G:104;.:0	exonic	evm.model.Gh_A11G2112	( IPR012438|Protein of unknown function DUF1639)
129	Fiber length	FL_CS_17	A13	6132273	7.50744e-06	5.12451	G/T	G:613;T:127;.:4	downstream	evm.model.Gh_A13G0429	()
130	Fiber length	FL_CS_17	A14	233924851	2.73453e-07	6.56312	G/A	G:602;A:134;.:8	upstream	evm.model.Gh_A11G2971,evm.model.Gh_A11G2972	( IPR001650|Helicase, C-terminal; IPR011545|DNA/RNA helicase, DEAD/DEAH box type, N-terminal)( IPR002655|Acyl-CoA oxidase, C-terminal; IPR006091|Acyl-CoA oxidase/dehydrogenase, central domain; IPR012258|Acyl-CoA oxidase)
131	Fiber length	FL_CS_17	A14	234085318	3.24171e-05	4.48923	T/A	T:580;A:164;.:0	exonic	evm.model.Gh_A11G2989	( IPR000232|Heat shock factor (HSF)-type, DNA-binding; IPR027709|Heat shock transcription factor, plant; IPR027725|Heat shock transcription factor family)
132	Fiber length	FL_CS_17	D04	1241189	7.41955e-06	5.12962	G/C	G:581;C:163;.:0	exonic	evm.model.Gh_D04G0092	( IPR007309|B-block binding subunit of TFIIIC)
133	Fiber length	FL_CS_17	D11	7645981	4.50399e-05	4.3464	C/T	C:623;T:121;.:0	exonic	evm.model.Gh_D11G0883	( IPR002100|Transcription factor, MADS-box; IPR002487|Transcription factor, K-box)
134	Fiber length	FL_SJZ_17	A04	1832191	2.86534e-05	4.54282	C/T	C:524;T:210;.:10	intergenic	evm.model.Gh_A04G0136(dist=37358),evm.model.Gh_A04G0137(dist=23865)	()()
135	Fiber length	FL_SJZ_17	A05	9533738	2.59225e-06	5.58632	C/T	C:523;T:219;.:2	exonic	evm.model.Gh_A05G0960	( IPR007587|SIT4 phosphatase-associated protein family)
136	Fiber length	FL_SJZ_17	A06	95452470	1.2879e-06	5.89012	T/C	T:601;C:139;.:4	intergenic	evm.model.Gh_A06G1374(dist=7830),evm.model.Gh_A06G1375(dist=56629)	()()
137	Fiber length	FL_SJZ_17	A06	95540249	4.44353e-05	4.35227	C/T	C:522;T:212;.:10	exonic	evm.model.Gh_A06G1378	( IPR006121|Heavy metal-associated domain, HMA)
138	Fiber length	FL_SJZ_17	A06	100425204	4.49649e-06	5.34713	T/C	T:544;C:196;.:4	exonic	evm.model.Gh_A06G1582	( IPR002885|Pentatricopeptide repeat)
139	Fiber length	FL_SJZ_17	A07	74354327	2.03921e-05	4.69054	G/A	G:557;A:183;.:4	intergenic	evm.model.Gh_A07G1892(dist=13421),evm.model.Gh_A07G1893(dist=72417)	()()
140	Fiber length	FL_SJZ_17	A14	114633896	2.48857e-06	5.60405	T/C	T:525;C:219;.:0	intronic	evm.model.Gh_A05G3883	( IPR019411|Domain of unknown function DUF2404)
141	Fiber length	FL_SJZ_17	D02	4616841	8.14959e-06	5.08886	A/C	A:534;C:208;.:2	upstream	evm.model.Gh_D02G0342	( IPR002925|Dienelactone hydrolase)
142	Fiber length	FL_SJZ_17	D03	37689019	1.0353e-05	4.98493	T/C	T:601;C:139;.:4	intergenic	evm.model.Gh_D03G1137(dist=112130),evm.model.Gh_D03G1138(dist=14934)	()()
143	Fiber length	FL_SJZ_17	D03	37699958	5.94916e-05	4.22554	T/C	T:591;C:139;.:14	upstream	evm.model.Gh_D03G1138	( IPR001128|Cytochrome P450; IPR002403|Cytochrome P450, E-class, group IV; IPR017972|Cytochrome P450, conserved site)
144	Fiber length	FL_SJZ_17	D07	1349802	2.57126e-07	6.58985	A/G	A:603;G:129;.:12	intronic	evm.model.Gh_D07G0124	( IPR000719|Protein kinase domain; IPR002290|Serine/threonine- / dual specificity protein kinase, catalytic domain; IPR013210|Leucine-rich repeat-containing N-terminal, type 2; IPR020635|Tyrosine-protein kinase, catalytic domain)
145	Fiber length	FL_SJZ_17	D11	5302609	2.95666e-08	7.5292	C/G	C:567;G:171;.:6	exonic	evm.model.Gh_D11G0607	( IPR000823|Plant peroxidase; IPR002016|Haem peroxidase, plant/fungal/bacterial; IPR019793|Peroxidases heam-ligand binding site; IPR019794|Peroxidase, active site)
146	Fiber length	FL_SJZ_17	D11	6875874	4.04433e-05	4.39315	C/T	C:454;T:274;.:16	upstream	evm.model.Gh_D11G0801	( IPR000717|Proteasome component (PCI) domain; IPR027530|COP9 signalosome complex subunit 7)
147	Fiber length	FL_SJZ_17	D11	20370206	1.76208e-06	5.75398	C/A	C:591;A:153;.:0	intergenic	evm.model.Gh_D11G1800(dist=5606),evm.model.Gh_D11G1801(dist=29307)	()()
148	Fiber length	FL_SJZ_17	D11	22036118	2.00643e-08	7.69758	T/C	T:595;C:147;.:2	downstream	evm.model.Gh_D11G1880	( IPR005025|NADPH-dependent FMN reductase; IPR008254|Flavodoxin/nitric oxide synthase)
149	Fiber length	FL_SJZ_17	D11	22075372	4.44371e-08	7.35225	A/C	A:591;C:153;.:0	exonic	evm.model.Gh_D11G1882	( IPR000608|Ubiquitin-conjugating enzyme, E2; IPR023313|Ubiquitin-conjugating enzyme, active site)
150	Fiber length	FL_SJZ_17	D11	22133471	3.8525e-09	8.41426	T/C	T:591;C:151;.:2	intergenic	evm.model.Gh_D11G1882(dist=57460),evm.model.Gh_D11G1883(dist=25640)	()()
151	Fiber length	FL_SJZ_17	D11	22199851	4.44371e-08	7.35225	T/C	T:593;C:151;.:0	exonic	evm.model.Gh_D11G1885	( IPR002076|GNS1/SUR4 membrane protein)
152	Fiber length	FL_SJZ_17	D11	24033227	3.81554e-05	4.41844	T/A	T:419;A:323;.:2	intronic	evm.model.Gh_D11G1930	()
153	Fiber length	FL_SJZ_17	D11	24065685	4.07162e-05	4.39023	A/G	A:423;G:321;.:0	exonic	evm.model.Gh_D11G1931	( IPR003340|B3 DNA binding domain; IPR007930|Protein of unknown function DUF724)
154	Fiber length	FL_SJZ_17	D11	24113061	1.43749e-05	4.8424	G/A	G:426;A:314;.:4	intergenic	evm.model.Gh_D11G1932(dist=33479),evm.model.Gh_D11G1933(dist=12793)	()()
155	Fiber length	FL_SJZ_17	D11	61680097	2.51955e-05	4.59868	C/T	C:578;T:164;.:2	exonic	evm.model.Gh_D11G3019	( IPR002885|Pentatricopeptide repeat)
156	Fiber length	FL_SJZ_17	D14	47611763	3.71352e-05	4.43021	G/T	G:550;T:166;.:28	intronic	evm.model.Gh_D11G3375	( IPR018119|Strictosidine synthase, conserved region)
157	Fiber length	FL_SJZ_17	D14	52689202	6.066e-05	4.2171	A/C	A:422;C:322;.:0	exonic	evm.model.Gh_D11G3462	( IPR002885|Pentatricopeptide repeat)
158	Fiber length	FL_SJZ_17	S01	18371894	2.48857e-06	5.60405	A/G	A:525;G:219;.:0	exonic	evm.model.Gh_Sca004867G06	()
159	Fiber length	FL_XJ2_17	A02	1176892	5.80478e-06	5.23621	C/T	C:588;T:150;.:6	downstream	evm.model.Gh_A02G0127	( IPR001965|Zinc finger, PHD-type; IPR002219|Protein kinase C-like, phorbol ester/diacylglycerol binding; IPR011424|C1-like; IPR019786|Zinc finger, PHD-type, conserved site)
160	Fiber length	FL_XJ2_17	A04	1409339	2.57789e-05	4.58874	T/A	T:436;A:300;.:8	upstream	evm.model.Gh_A04G0107	( IPR000863|Sulfotransferase domain)
161	Fiber length	FL_XJ2_17	A14	234005794	3.13582e-06	5.50365	C/A	C:579;A:161;.:4	exonic	evm.model.Gh_A11G2983	()
162	Fiber length	FL_XJ2_17	D08	49012528	5.30518e-05	4.2753	G/A	G:690;A:40;.:14	downstream	evm.model.Gh_D08G1529	()
163	Fiber length	FL_XJ2_17	D11	22077288	2.97445e-06	5.52659	T/G	T:589;G:145;.:10	upstream;downstream	evm.model.Gh_D11G1882;evm.model.Gh_D11G1881	( IPR000608|Ubiquitin-conjugating enzyme, E2; IPR023313|Ubiquitin-conjugating enzyme, active site);( IPR011701|Major facilitator superfamily; IPR020846|Major facilitator superfamily domain)
164	Fiber length	FL_XJ2_17	D11	22182962	3.55775e-06	5.44882	T/C	T:579;C:161;.:4	intronic	evm.model.Gh_D11G1884	( IPR006769|Coiled-coil domain containing protein 109, C-terminal)
165	Fiber length	FL_XJ2_17	D12	45235450	2.07589e-05	4.6828	C/T	C:537;T:203;.:4	upstream	evm.model.Gh_D12G1493	()
166	Fiber length	FL_XJ2_17	D12	45321154	6.78634e-06	5.16836	T/C	T:549;C:191;.:4	intergenic	evm.model.Gh_D12G1496(dist=10935),evm.model.Gh_D12G1497(dist=13062)	()()
167	Fiber length	FL_XJ3_17	A07	7762580	1.03949e-05	4.98318	G/C	G:639;C:103;.:2	downstream	evm.model.Gh_A07G0558	( IPR003441|NAC domain)
168	Fiber length	FL_XJ3_17	A07	73322446	1.14805e-05	4.94004	T/C	T:660;C:84;.:0	intronic	evm.model.Gh_A07G1836	( IPR001199|Cytochrome b5-like heme/steroid binding domain; IPR018506|Cytochrome b5, heme-binding site)
169	Fiber length	FL_XJ3_17	A07	73371061	3.70276e-06	5.43147	C/G	C:661;G:83;.:0	intergenic	evm.model.Gh_A07G1838(dist=19508),evm.model.Gh_A07G1839(dist=13126)	()()
170	Fiber length	FL_XJ3_17	A11	2502631	5.56544e-06	5.2545	A/C	A:470;C:248;.:26	downstream	evm.model.Gh_A11G0269	( IPR018108|Mitochondrial substrate/solute carrier)
171	Fiber length	FL_XJ3_17	D02	64502831	2.5688e-06	5.59027	T/C	T:629;C:97;.:18	intergenic	evm.model.Gh_D02G2021(dist=7139),evm.model.Gh_D02G2022(dist=5388)	()()
172	Fiber length	FL_XJ3_17	D08	48690469	6.8751e-05	4.16272	T/G	T:644;G:94;.:6	upstream	evm.model.Gh_D08G1518	( IPR001810|F-box domain)
173	Fiber length	FL_XJ3_17	D10	50342061	5.06875e-05	4.2951	A/G	A:512;G:226;.:6	downstream	evm.model.Gh_D10G1782	()
174	Fiber length	FL_XJ3_17	D10	50360109	2.4049e-05	4.6189	A/G	A:512;G:220;.:12	intergenic	evm.model.Gh_D10G1782(dist=19826),evm.model.Gh_D10G1783(dist=17982)	()()
175	Fiber length	FL_XJ3_17	D11	20139189	6.69608e-06	5.17418	C/T	C:581;T:161;.:2	downstream	evm.model.Gh_D11G1792	( IPR005818|Linker histone H1/H5, domain H15; IPR005819|Histone H5)
176	Fiber length	FL_XJ3_17	D12	5397558	3.49625e-05	4.4564	A/C	A:541;C:183;.:20	downstream	evm.model.Gh_D12G0357,evm.model.Gh_D12G0358	( IPR004320|Protein of unknown function DUF241, plant)( IPR000719|Protein kinase domain; IPR001245|Serine-threonine/tyrosine-protein kinase catalytic domain; IPR002290|Serine/threonine- / dual specificity protein kinase, catalytic domain; IPR020635|Tyrosine-protein kinase, catalytic domain)
177	Fiber Length	FL_ANY_17	A08	2562237	8.8054e-06	5.05525	T/A	T:650;A:90;.:4	upstream	evm.model.Gh_A08G0237	( IPR002067|Mitochondrial carrier protein; IPR002113|Adenine nucleotide translocator 1; IPR018108|Mitochondrial substrate/solute carrier)
178	Fiber Length	FL_ANY_17	A12	2654063	3.18316e-06	5.49714	A/G	A:661;G:81;.:2	intronic	evm.model.Gh_A12G0180	( IPR006873|Protein of unknown function DUF620)
179	Fiber Length	FL_ANY_17	A12	7321597	1.46829e-05	4.83319	C/T	C:543;T:193;.:8	intergenic	evm.model.Gh_A12G0382(dist=5950),evm.model.Gh_A12G0383(dist=21621)	()()
180	Fiber Length	FL_ANY_17	D02	4566346	5.70194e-06	5.24398	C/A	C:432;A:310;.:2	downstream	evm.model.Gh_D02G0339	( IPR007658|Protein of unknown function DUF594; IPR025315|Domain of unknown function DUF4220)
181	Fiber Length	FL_ANY_17	D11	5305942	1.20203e-06	5.92009	T/C	T:617;C:125;.:2	exonic	evm.model.Gh_D11G0608	( IPR003441|NAC domain)
182	Fiber Length	FL_ANY_17	D11	21740858	1.18077e-07	6.92783	C/G	C:485;G:227;.:32	intergenic	evm.model.Gh_D11G1869(dist=76641),evm.model.Gh_D11G1870(dist=26453)	()()
183	Fiber Length	FL_ANY_17	D11	22182962	9.68121e-08	7.01407	T/C	T:579;C:161;.:4	intronic	evm.model.Gh_D11G1884	( IPR006769|Coiled-coil domain containing protein 109, C-terminal)
184	Fiber Length	FL_ANY_17	D13	1271458	8.11804e-06	5.09055	G/T	G:646;T:96;.:2	intronic	evm.model.Gh_D13G0128	()
185	Fiber Length	FL_ANY_17	D14	52807509	3.58072e-08	7.44603	G/A	G:546;A:194;.:4	upstream	evm.model.Gh_D11G3466,evm.model.Gh_D11G3467	()( IPR019147|Suppressor of white apricot N-terminal domain)
186	Fiber length Uniformity	FU_CS_17	A02	11168997	2.51652e-05	4.5992	A/G	A:619;G:125;.:0	intronic	evm.model.Gh_A02G0670	( IPR000306|FYVE zinc finger; IPR000408|Regulator of chromosome condensation, RCC1; IPR013591|Brevis radix (BRX) domain; IPR017455|Zinc finger, FYVE-related; IPR027988|Transcription factor BREVIS RADIX, N-terminal domain)
187	Fiber length Uniformity	FU_CS_17	A02	11207188	1.70883e-06	5.7673	G/T	G:657;T:81;.:6	intergenic	evm.model.Gh_A02G0673(dist=10476),evm.model.Gh_A02G0674(dist=28526)	()()
188	Fiber length Uniformity	FU_CS_17	A03	673383	2.42593e-10	9.61512	T/G	T:648;G:96;.:0	downstream	evm.model.Gh_A03G0049	( IPR027942|Sieve element occlusion, N-terminal; IPR027944|Sieve element occlusion, C-terminal)
189	Fiber length Uniformity	FU_CS_17	A07	16960389	5.75656e-08	7.23984	A/G	A:665;G:75;.:4	intergenic	evm.model.Gh_A07G0933(dist=18183),evm.model.Gh_A07G0934(dist=36618)	()()
190	Fiber length Uniformity	FU_CS_17	A07	16998650	1.37342e-07	6.8622	A/G	A:657;G:77;.:10	downstream	evm.model.Gh_A07G0934	()
191	Fiber length Uniformity	FU_CS_17	A08	4725110	2.42593e-10	9.61512	T/G	T:647;G:93;.:4	intergenic	evm.model.Gh_A08G0371(dist=13236),evm.model.Gh_A08G0372(dist=51210)	()()
192	Fiber length Uniformity	FU_CS_17	A08	83883711	2.34414e-10	9.63002	T/C	T:639;C:99;.:6	upstream	evm.model.Gh_A08G1253	( IPR006652|Kelch repeat type 1)
193	Fiber length Uniformity	FU_CS_17	A08	98268655	1.14065e-07	6.94285	T/C	T:685;C:51;.:8	downstream	evm.model.Gh_A08G1794,evm.model.Gh_A08G1795	( IPR003855|K+ potassium transporter)( IPR003689|Zinc/iron permease)
194	Fiber length Uniformity	FU_CS_17	A08	103113491	5.6611e-06	5.2471	T/C	T:691;C:49;.:4	upstream;downstream	evm.model.Gh_A08G2215;evm.model.Gh_A08G2214	( IPR000048|IQ motif, EF-hand binding site);()
195	Fiber length Uniformity	FU_CS_17	A09	49199644	7.34323e-07	6.13411	G/C	G:643;C:99;.:2	intergenic	evm.model.Gh_A09G0634(dist=33414),evm.model.Gh_A09G0635(dist=12748)	()()
196	Fiber length Uniformity	FU_CS_17	A09	74776058	1.0375e-07	6.98401	A/G	A:659;G:85;.:0	exonic	evm.model.Gh_A09G2175	( IPR001487|Bromodomain)
197	Fiber length Uniformity	FU_CS_17	A10	4703770	5.92318e-06	5.22744	C/T	C:646;T:98;.:0	exonic	evm.model.Gh_A10G0460	( IPR000719|Protein kinase domain; IPR001245|Serine-threonine/tyrosine-protein kinase catalytic domain; IPR001611|Leucine-rich repeat; IPR002290|Serine/threonine- / dual specificity protein kinase, catalytic domain; IPR003591|Leucine-rich repeat, typical subtype; IPR013210|Leucine-rich repeat-containing N-terminal, type 2; IPR017441|Protein kinase, ATP binding site; IPR020635|Tyrosine-protein kin…
198	Fiber length Uniformity	FU_CS_17	A10	4856726	1.53254e-08	7.81459	A/G	A:647;G:97;.:0	intergenic	evm.model.Gh_A10G0467(dist=36552),evm.model.Gh_A10G0468(dist=22434)	()()
199	Fiber length Uniformity	FU_CS_17	A10	16222380	1.36813e-07	6.86387	G/A	G:618;A:124;.:2	intronic	evm.model.Gh_A10G0793	( IPR010061|Methylmalonate-semialdehyde dehydrogenase; IPR015590|Aldehyde dehydrogenase domain)
200	Fiber length Uniformity	FU_CS_17	A10	19229987	4.70874e-09	8.32709	A/T	A:623;T:121;.:0	intergenic	evm.model.Gh_A10G0887(dist=25400),evm.model.Gh_A10G0888(dist=38085)	()()
201	Fiber length Uniformity	FU_CS_17	A10	19292044	3.57426e-08	7.44681	T/C	T:618;C:122;.:4	upstream;downstream	evm.model.Gh_A10G0891;evm.model.Gh_A10G0890	( IPR002013|Synaptojanin, N-terminal);( IPR000237|GRIP)
202	Fiber length Uniformity	FU_CS_17	A10	99835844	7.55882e-06	5.12155	T/C	T:615;C:121;.:8	upstream;downstream	evm.model.Gh_A10G2102;evm.model.Gh_A10G2103	( IPR000719|Protein kinase domain; IPR001245|Serine-threonine/tyrosine-protein kinase catalytic domain; IPR001611|Leucine-rich repeat; IPR002290|Serine/threonine- / dual specificity protein kinase, catalytic domain; IPR003591|Leucine-rich repeat, typical subtype; IPR008271|Serine/threonine-protein kinase, active site; IPR013210|Leucine-rich repeat-containing N-terminal, type 2; IPR017441|Protein …
203	Fiber length Uniformity	FU_CS_17	A10	99917798	1.02094e-06	5.991	G/A	G:608;A:132;.:4	intergenic	evm.model.Gh_A10G2108(dist=17093),evm.model.Gh_A10G2109(dist=10282)	()()
204	Fiber length Uniformity	FU_CS_17	A11	2496712	7.45476e-06	5.12757	C/T	C:455;T:279;.:10	upstream;downstream	evm.model.Gh_A11G0269;evm.model.Gh_A11G0267,evm.model.Gh_A11G0268	( IPR018108|Mitochondrial substrate/solute carrier);( IPR001392|Clathrin adaptor, mu subunit; IPR008968|Clathrin adaptor, mu subunit, C-terminal; IPR015629|Clathrin coat associated protein AP-50; IPR018240|Clathrin adaptor, mu subunit, conserved site)()
205	Fiber length Uniformity	FU_CS_17	A11	22806047	3.18287e-06	5.49718	A/G	A:674;G:70;.:0	exonic	evm.model.Gh_A11G1568	( IPR003441|NAC domain)
206	Fiber length Uniformity	FU_CS_17	A11	36933926	8.45924e-08	7.07267	T/C	T:605;C:137;.:2	downstream	evm.model.Gh_A11G1823	( IPR001944|Glycoside hydrolase, family 35)
207	Fiber length Uniformity	FU_CS_17	A11	60190141	2.42593e-10	9.61512	T/A	T:664;A:80;.:0	intergenic	evm.model.Gh_A11G2028(dist=210947),evm.model.Gh_A11G2029(dist=293489)	()()
208	Fiber length Uniformity	FU_CS_17	A11	68159303	3.45605e-07	6.46142	A/C	A:607;C:135;.:2	upstream	evm.model.Gh_A11G2104	( IPR000863|Sulfotransferase domain)
209	Fiber length Uniformity	FU_CS_17	A11	69288877	1.05001e-09	8.97881	A/G	A:636;G:106;.:2	intronic	evm.model.Gh_A11G2112	( IPR012438|Protein of unknown function DUF1639)
210	Fiber length Uniformity	FU_CS_17	A11	69294320	9.9263e-10	9.00321	A/C	A:637;C:105;.:2	intronic	evm.model.Gh_A11G2113	( IPR019595|Domain of unknown function DUF2470)
211	Fiber length Uniformity	FU_CS_17	A11	71589383	2.42593e-10	9.61512	T/C	T:645;C:99;.:0	intergenic	evm.model.Gh_A11G2152(dist=11371),evm.model.Gh_A11G2153(dist=52062)	()()
212	Fiber length Uniformity	FU_CS_17	A11	86016662	6.17975e-09	8.20903	T/C	T:650;C:94;.:0	upstream	evm.model.Gh_A11G2579	( IPR004993|GH3 auxin-responsive promoter)
213	Fiber length Uniformity	FU_CS_17	A13	5720571	1.52631e-07	6.81636	G/A	G:676;A:64;.:4	upstream	evm.model.Gh_A13G0415	( IPR004873|BURP domain)
214	Fiber length Uniformity	FU_CS_17	A13	13596002	2.27463e-06	5.64309	C/T	C:667;T:59;.:18	intronic	evm.model.Gh_A13G0578	( IPR000719|Protein kinase domain; IPR001245|Serine-threonine/tyrosine-protein kinase catalytic domain; IPR002290|Serine/threonine- / dual specificity protein kinase, catalytic domain; IPR017441|Protein kinase, ATP binding site; IPR020635|Tyrosine-protein kinase, catalytic domain)
215	Fiber length Uniformity	FU_CS_17	A14	113634913	2.42593e-10	9.61512	C/G	C:660;G:82;.:2	downstream	evm.model.Gh_A05G3788	( IPR004170|WWE domain; IPR012317|Poly(ADP-ribose) polymerase, catalytic domain; IPR022003|RST domain of plant C-terminal)
216	Fiber length Uniformity	FU_CS_17	A14	171931671	5.61344e-07	6.25077	G/T	G:561;T:179;.:4	intronic	evm.model.Gh_A08G2388	( IPR001757|Cation-transporting P-type ATPase; IPR006121|Heavy metal-associated domain, HMA; IPR008250|P-type ATPase, A domain; IPR017969|Heavy-metal-associated, conserved site; IPR018303|P-type ATPase, phosphorylation site; IPR023214|HAD-like domain; IPR027183|Copper-transporting P-type ATPase)
217	Fiber length Uniformity	FU_CS_17	A14	234691564	2.42593e-10	9.61512	C/A	C:672;A:72;.:0	exonic	evm.model.Gh_A11G3050	( IPR002058|PAP/25A-associated; IPR002934|Nucleotidyl transferase domain)
218	Fiber length Uniformity	FU_CS_17	A14	264920204	1.00182e-07	6.99921	G/A	G:605;A:137;.:2	intergenic	evm.model.Gh_A11G3244(dist=123282),evm.model.Gh_A11G3245(dist=103125)	()()
219	Fiber length Uniformity	FU_CS_17	A14	265115131	3.22514e-05	4.49145	T/C	T:594;C:144;.:6	exonic	evm.model.Gh_A11G3247	( IPR001929|Germin; IPR006045|Cupin 1; IPR019780|Germin, manganese binding site)
220	Fiber length Uniformity	FU_CS_17	D01	10679823	1.66422e-07	6.77879	A/G	A:616;G:114;.:14	intronic	evm.model.Gh_D01G0745	( IPR005150|Cellulose synthase)
221	Fiber length Uniformity	FU_CS_17	D01	10784585	3.02808e-08	7.51883	A/C	A:628;C:114;.:2	intergenic	evm.model.Gh_D01G0746(dist=7397),evm.model.Gh_D01G0747(dist=17914)	()()
222	Fiber length Uniformity	FU_CS_17	D05	9555922	4.71027e-07	6.32695	T/C	T:602;C:128;.:14	intronic	evm.model.Gh_D05G1119	( IPR004324|Biopterin transport-related protein BT1)
223	Fiber length Uniformity	FU_CS_17	D05	35098464	2.2393e-07	6.64989	A/T	A:689;T:49;.:6	intergenic	evm.model.Gh_D05G2941(dist=8068),evm.model.Gh_D05G2942(dist=49983)	()()
224	Fiber length Uniformity	FU_CS_17	D05	35150534	9.81374e-06	5.00817	T/C	T:691;C:53;.:0	exonic	evm.model.Gh_D05G2942	( IPR008581|Protein of unknown function DUF863, plant)
225	Fiber length Uniformity	FU_CS_17	D07	466790	5.50343e-07	6.25937	A/G	A:617;G:127;.:0	intronic	evm.model.Gh_D07G0043	( IPR002645|STAS domain; IPR011547|Sulphate transporter; IPR018045|Sulphate anion transporter, conserved site)
226	Fiber length Uniformity	FU_CS_17	D07	1281426	1.75793e-05	4.755	C/G	C:697;G:47;.:0	intronic	evm.model.Gh_D07G0113	( IPR001440|Tetratricopeptide TPR-1; IPR013026|Tetratricopeptide repeat-containing domain; IPR019734|Tetratricopeptide repeat)
227	Fiber length Uniformity	FU_CS_17	D07	27670425	1.19878e-07	6.92126	T/C	T:697;C:37;.:10	upstream;downstream	evm.model.Gh_D07G1530;evm.model.Gh_D07G1531	( IPR004263|Exostosin-like);()
228	Fiber length Uniformity	FU_CS_17	D07	53458809	2.29407e-07	6.63939	C/T	C:695;T:45;.:4	downstream	evm.model.Gh_D07G2239,evm.model.Gh_D07G2240	( IPR002085|Alcohol dehydrogenase superfamily, zinc-type; IPR013154|Alcohol dehydrogenase GroES-like; IPR020843|Polyketide synthase, enoylreductase)( IPR006055|Exonuclease; IPR007087|Zinc finger, C2H2; IPR013520|Exonuclease, RNase T/DNA polymerase III)
229	Fiber length Uniformity	FU_CS_17	D08	1336096	1.72179e-06	5.76402	T/G	T:624;G:110;.:10	upstream;downstream	evm.model.Gh_D08G0147;evm.model.Gh_D08G0148	( IPR004843|Phosphoesterase domain; IPR006186|Serine/threonine-specific protein phosphatase/bis(5-nucleosyl)-tetraphosphatase);( IPR000528|Plant lipid transfer protein/Par allergen; IPR016140|Bifunctional inhibitor/plant lipid transfer protein/seed storage helical domain)
230	Fiber length Uniformity	FU_CS_17	D08	55113295	1.1437e-05	4.94169	T/C	T:673;C:69;.:2	exonic	evm.model.Gh_D08G1825	( IPR008395|Agenet-like domain; IPR014002|Tudor-like, plant)
231	Fiber length Uniformity	FU_CS_17	D08	55122418	2.90906e-06	5.53625	A/C	A:671;C:71;.:2	upstream	evm.model.Gh_D08G1826	( IPR019378|GDP-fucose protein O-fucosyltransferase)
232	Fiber length Uniformity	FU_CS_17	D10	18852860	8.12346e-05	4.09026	A/G	A:671;G:67;.:6	upstream	evm.model.Gh_D10G1147	()
233	Fiber length Uniformity	FU_CS_17	D10	50158498	1.69653e-07	6.77044	T/C	T:634;C:110;.:0	intergenic	evm.model.Gh_D10G1779(dist=10308),evm.model.Gh_D10G1780(dist=28514)	()()
234	Fiber length Uniformity	FU_CS_17	D10	50227528	3.42887e-06	5.46485	T/C	T:636;C:100;.:8	downstream	evm.model.Gh_D10G1781	( IPR000014|PAS domain; IPR001294|Phytochrome; IPR003018|GAF domain; IPR003594|Histidine kinase-like ATPase, ATP-binding domain; IPR003661|Signal transduction histidine kinase, subgroup 1, dimerisation/phosphoacceptor domain; IPR005467|Signal transduction histidine kinase, core; IPR013515|Phytochrome, central region; IPR013516|Phytochrome chromophore binding site; IPR013654|PAS fold-2; IPR013767|…
235	Fiber length Uniformity	FU_CS_17	D11	10332174	4.66034e-07	6.33158	T/C	T:656;C:68;.:20	upstream	evm.model.Gh_D11G1124	()
236	Fiber length Uniformity	FU_CS_17	D11	58341068	2.42593e-10	9.61512	G/A	G:668;A:76;.:0	upstream;downstream	evm.model.Gh_D11G2840;evm.model.Gh_D11G2839	( IPR000109|Proton-dependent oligopeptide transporter family);( IPR011598|Myc-type, basic helix-loop-helix (bHLH) domain; IPR024097|Basic helix-loop-helix leucine zipper transcription factor; IPR024102|Basic helix-loop-helix leucine zipper transcription factor, plant)
237	Fiber length Uniformity	FU_CS_17	D11	61386995	4.44152e-05	4.35247	T/G	T:615;G:125;.:4	downstream	evm.model.Gh_D11G3003	()
238	Fiber length Uniformity	FU_CS_17	D11	65843702	4.51156e-08	7.34567	T/G	T:656;G:86;.:2	upstream;downstream	evm.model.Gh_D11G3294;evm.model.Gh_D11G3293	();()
239	Fiber length Uniformity	FU_CS_17	D11	65909268	1.11484e-08	7.95279	T/A	T:654;A:88;.:2	intergenic	evm.model.Gh_D11G3302(dist=6256),evm.model.Gh_D11G3303(dist=13396)	()()
240	Fiber length Uniformity	FU_CS_17	D12	2267577	5.21451e-07	6.28279	A/G	A:688;G:44;.:12	upstream	evm.model.Gh_D12G0175	( IPR001841|Zinc finger, RING-type)
241	Fiber length Uniformity	FU_CS_17	D13	1625518	1.08841e-06	5.96321	A/G	A:609;G:113;.:22	intronic	evm.model.Gh_D13G0175	( IPR000425|Major intrinsic protein; IPR022357|Major intrinsic protein, conserved site)
242	Fiber length Uniformity	FU_CS_17	D13	51746844	1.6919e-05	4.77163	A/T	A:632;T:104;.:8	upstream	evm.model.Gh_D13G1727	( IPR000210|BTB/POZ-like; IPR001646|Pentapeptide repeat; IPR003131|Potassium channel tetramerisation-type BTB domain)
243	Fiber length Uniformity	FU_CS_17	D14	172751	1.77224e-07	6.75148	A/G	A:685;G:57;.:2	upstream;downstream	evm.model.Gh_D01G2289;evm.model.Gh_D01G2288	( IPR001841|Zinc finger, RING-type);( IPR002529|Fumarylacetoacetase, C-terminal)
244	Fiber length Uniformity	FU_CS_17	S01	17027163	1.43561e-09	8.84296	A/T	A:688;T:42;.:14	intronic	evm.model.Gh_Sca004842G02	()
245	Fiber length Uniformity	FU_SJZ_17	A02	2361517	3.72348e-05	4.42905	A/C	A:547;C:197;.:0	intronic	evm.model.Gh_A02G0208	( IPR021036|Ribosomal protein S35, mitochondrial)
246	Fiber length Uniformity	FU_SJZ_17	A05	9605019	6.86209e-07	6.16354	A/C	A:546;C:194;.:4	intergenic	evm.model.Gh_A05G0964(dist=20680),evm.model.Gh_A05G0965(dist=22374)	()()
247	Fiber length Uniformity	FU_SJZ_17	A05	9623534	1.07218e-06	5.96973	A/G	A:548;G:190;.:6	upstream	evm.model.Gh_A05G0965	( IPR000719|Protein kinase domain; IPR002290|Serine/threonine- / dual specificity protein kinase, catalytic domain; IPR008271|Serine/threonine-protein kinase, active site; IPR017441|Protein kinase, ATP binding site; IPR020635|Tyrosine-protein kinase, catalytic domain)
248	Fiber length Uniformity	FU_SJZ_17	A13	73863045	7.2009e-05	4.14261	G/A	G:578;A:166;.:0	exonic	evm.model.Gh_A13G1526	( IPR001841|Zinc finger, RING-type)
249	Fiber length Uniformity	FU_SJZ_17	A14	114620877	4.17099e-05	4.37976	T/C	T:600;C:140;.:4	downstream	evm.model.Gh_A05G3882	( IPR000744|NSF attachment protein)
250	Fiber length Uniformity	FU_SJZ_17	D02	6633883	6.54713e-05	4.18395	T/A	T:594;A:146;.:4	downstream	evm.model.Gh_D02G0507	( IPR006702|Uncharacterised protein family UPF0497, trans-membrane plant)
251	Fiber length Uniformity	FU_SJZ_17	D03	842984	4.81096e-06	5.31777	G/A	G:556;A:182;.:6	intronic	evm.model.Gh_D03G0111	( IPR001128|Cytochrome P450; IPR002403|Cytochrome P450, E-class, group IV; IPR017972|Cytochrome P450, conserved site)
252	Fiber length Uniformity	FU_SJZ_17	D11	7086185	3.30852e-06	5.48037	T/A	T:418;A:312;.:14	upstream	evm.model.Gh_D11G0824	( IPR007196|CCR4-Not complex component, Not1, C-terminal; IPR024557|CCR4-Not complex, Not1 subunit, domain of unknown function DUF3819)
253	Fiber length Uniformity	FU_SJZ_17	D11	21624365	3.23455e-07	6.49019	G/A	G:560;A:172;.:12	downstream	evm.model.Gh_D11G1867	()
254	Fiber length Uniformity	FU_SJZ_17	D11	61680097	5.93975e-06	5.22623	C/T	C:578;T:164;.:2	exonic	evm.model.Gh_D11G3019	( IPR002885|Pentatricopeptide repeat)
255	Fiber length Uniformity	FU_SJZ_17	D13	5638085	1.40405e-05	4.85262	A/G	A:519;G:213;.:12	intronic	evm.model.Gh_D13G0474	( IPR002487|Transcription factor, K-box)
256	Fiber length Uniformity	FU_SJZ_17	D14	47354854	8.9942e-06	5.04604	C/T	C:580;T:164;.:0	upstream	evm.model.Gh_D11G3369	( IPR000157|Toll/interleukin-1 receptor homology (TIR) domain; IPR000767|Disease resistance protein; IPR001611|Leucine-rich repeat; IPR002182|NB-ARC; IPR003591|Leucine-rich repeat, typical subtype)
257	Fiber length Uniformity	FU_SJZ_17	D14	47540124	2.75148e-06	5.56043	C/T	C:570;T:170;.:4	intergenic	evm.model.Gh_D11G3373(dist=6238),evm.model.Gh_D11G3374(dist=34944)	()()
258	Fiber length Uniformity	FU_SJZ_17	S01	18351917	5.52411e-05	4.25774	C/T	C:509;T:221;.:14	upstream	evm.model.Gh_Sca004867G02	()
259	Fiber length Uniformity	FU_SJZ_17	S01	19763997	9.34913e-06	5.02923	C/G	C:581;G:163;.:0	intergenic	evm.model.Gh_Sca004898G01(dist=23859),evm.model.Gh_Sca004900G01(dist=60849)	()()
260	Fiber length Uniformity	FU_XJ2_17	A02	82870668	2.55243e-05	4.59305	G/C	G:549;C:181;.:14	upstream;downstream	evm.model.Gh_A02G1646;evm.model.Gh_A02G1645	( IPR001789|Signal transduction response regulator, receiver domain; IPR003594|Histidine kinase-like ATPase, ATP-binding domain; IPR003661|Signal transduction histidine kinase, subgroup 1, dimerisation/phosphoacceptor domain; IPR004358|Signal transduction histidine kinase-related protein, C-terminal; IPR005467|Signal transduction histidine kinase, core);( IPR009686|Senescence/spartin-associated)
261	Fiber length Uniformity	FU_XJ2_17	A08	92708533	5.01409e-06	5.29981	G/A	G:650;A:94;.:0	upstream	evm.model.Gh_A08G1542	( IPR016140|Bifunctional inhibitor/plant lipid transfer protein/seed storage helical domain; IPR027923|Hydrophobic seed protein)
262	Fiber length Uniformity	FU_XJ2_17	A11	67645228	2.4243e-06	5.61541	C/T	C:613;T:121;.:10	intergenic	evm.model.Gh_A11G2100(dist=29090),evm.model.Gh_A11G2101(dist=106527)	()()
263	Fiber length Uniformity	FU_XJ2_17	A11	89234636	4.45979e-05	4.35069	A/G	A:570;G:144;.:30	exonic	evm.model.Gh_A11G2684	( IPR000157|Toll/interleukin-1 receptor homology (TIR) domain; IPR000767|Disease resistance protein; IPR001611|Leucine-rich repeat; IPR002182|NB-ARC; IPR003591|Leucine-rich repeat, typical subtype; IPR024752|Myb/SANT-like domain; IPR027806|Harbinger transposase-derived nuclease domain)
264	Fiber length Uniformity	FU_XJ2_17	A13	6106557	5.93923e-06	5.22627	A/G	A:609;G:129;.:6	downstream	evm.model.Gh_A13G0428	( IPR000719|Protein kinase domain; IPR001220|Legume lectin domain; IPR002290|Serine/threonine- / dual specificity protein kinase, catalytic domain; IPR008271|Serine/threonine-protein kinase, active site; IPR020635|Tyrosine-protein kinase, catalytic domain)
265	Fiber length Uniformity	FU_XJ2_17	D03	850195	3.81279e-05	4.41876	C/T	C:623;T:117;.:4	upstream	evm.model.Gh_D03G0111,evm.model.Gh_D03G0112	( IPR001128|Cytochrome P450; IPR002403|Cytochrome P450, E-class, group IV; IPR017972|Cytochrome P450, conserved site)( IPR000608|Ubiquitin-conjugating enzyme, E2; IPR023313|Ubiquitin-conjugating enzyme, active site)
266	Fiber length Uniformity	FU_XJ2_17	D03	2235430	6.70747e-07	6.17344	T/C	T:494;C:250;.:0	exonic	evm.model.Gh_D03G0216	( IPR008587|Filament-like plant protein)
267	Fiber length Uniformity	FU_XJ2_17	D06	55406829	6.84903e-05	4.16437	G/A	G:580;A:158;.:6	downstream	evm.model.Gh_D06G1667	( IPR000023|Phosphofructokinase domain; IPR022953|Phosphofructokinase)
268	Fiber length Uniformity	FU_XJ2_17	D10	2608599	1.42655e-05	4.84571	C/T	C:600;T:144;.:0	downstream	evm.model.Gh_D10G0303	( IPR004316|SWEET sugar transporter)
269	Fiber length Uniformity	FU_XJ3_17	A04	2219012	8.86771e-06	5.05219	A/G	A:511;G:213;.:20	intergenic	evm.model.Gh_A04G0142(dist=109388),evm.model.Gh_A04G0143(dist=55509)	()()
270	Fiber length Uniformity	FU_XJ3_17	A04	2283868	4.83229e-05	4.31585	T/C	T:517;C:217;.:10	upstream	evm.model.Gh_A04G0144	( IPR002022|Pectate lyase/Amb allergen; IPR007524|Pectate lyase, N-terminal; IPR018082|AmbAllergen)
271	Fiber length Uniformity	FU_XJ3_17	A08	101134704	6.62598e-06	5.17875	C/A	C:626;A:108;.:10	intronic	evm.model.Gh_A08G2004	()
272	Fiber length Uniformity	FU_XJ3_17	D05	4976187	3.72373e-05	4.42902	A/T	A:634;T:102;.:8	intronic	evm.model.Gh_D05G0620	( IPR000375|Dynamin central domain; IPR001401|Dynamin, GTPase domain; IPR003130|Dynamin GTPase effector; IPR020850|GTPase effector domain, GED; IPR022812|Dynamin superfamily)
273	Fiber length Uniformity	FU_XJ3_17	D05	22158143	4.71476e-06	5.32654	A/T	A:632;T:90;.:22	intergenic	evm.model.Gh_D05G2285(dist=16486),evm.model.Gh_D05G2286(dist=5258)	()()
274	Fiber length Uniformity	FU_XJ3_17	D05	22158964	3.80374e-05	4.41979	A/C	A:649;C:89;.:6	downstream	evm.model.Gh_D05G2286	()
275	Fiber length Uniformity	FU_XJ3_17	D12	45305287	1.21736e-05	4.91458	G/A	G:536;A:206;.:2	intronic	evm.model.Gh_D12G1495	( IPR001344|Chlorophyll A-B binding protein, plant; IPR022796|Chlorophyll A-B binding protein)
276	Fiber length uniformity	FU_ANY_17	A02	15071049	2.6617e-07	6.57484	T/C	T:667;C:77;.:0	intergenic	evm.model.Gh_A02G0770(dist=65514),evm.model.Gh_A02G0771(dist=75050)	()()
277	Fiber length uniformity	FU_ANY_18	A02	15146985	5.65104e-06	5.24787	C/T	C:667;T:75;.:2	exonic	evm.model.Gh_A02G0771	()
278	Fiber length uniformity	FU_ANY_19	A10	67007800	7.62516e-07	6.11775	A/G	A:577;G:165;.:2	intergenic	evm.model.Gh_A10G1280(dist=22847),evm.model.Gh_A10G1281(dist=13750)	()()
279	Fiber length uniformity	FU_ANY_20	A12	7334723	5.82195e-07	6.23493	G/A	G:532;A:194;.:18	intergenic	evm.model.Gh_A12G0382(dist=19076),evm.model.Gh_A12G0383(dist=8495)	()()
280	Fiber length uniformity	FU_ANY_21	A12	8433688	5.96758e-06	5.2242	C/T	C:653;T:87;.:4	intronic	evm.model.Gh_A12G0418	( IPR006775|Glucosylceramidase; IPR024462|Beta-glucosidase, GBA2 type, N-terminal)
281	Fiber length uniformity	FU_ANY_22	A13	50699745	3.69002e-05	4.43297	C/T	C:593;T:149;.:2	downstream	evm.model.Gh_A13G0948	()
282	Fiber length uniformity	FU_ANY_23	D02	7246184	3.64626e-06	5.43815	T/C	T:654;C:72;.:18	upstream	evm.model.Gh_D02G0542	( IPR004316|SWEET sugar transporter)
283	Fiber length uniformity	FU_ANY_24	D06	1049280	7.74583e-06	5.11093	C/A	C:554;A:184;.:6	intronic	evm.model.Gh_D06G0098	( IPR001128|Cytochrome P450; IPR002401|Cytochrome P450, E-class, group I; IPR017972|Cytochrome P450, conserved site)
284	Fiber length uniformity	FU_ANY_25	D11	22942136	1.68675e-06	5.77295	C/T	C:476;T:266;.:2	intergenic	evm.model.Gh_D11G1909(dist=38726),evm.model.Gh_D11G1910(dist=142581)	()()
285	Fiber length uniformity	FU_ANY_26	D11	27128744	1.58731e-05	4.79934	A/C	A:660;C:80;.:4	intergenic	evm.model.Gh_D11G2016(dist=17911),evm.model.Gh_D11G2017(dist=17468)	()()
286	Fiber length uniformity	FU_ANY_27	D12	4881556	3.26893e-05	4.48559	G/A	G:650;A:94;.:0	intronic	evm.model.Gh_D12G0339	( IPR001077|O-methyltransferase, family 2; IPR012967|Plant methyltransferase dimerisation; IPR016461|Caffeate O-methyltransferase (COMT) family)
287	Fiber length uniformity	FU_ANY_28	D12	50591051	1.27132e-08	7.89575	C/A	C:607;A:123;.:14	intronic	evm.model.Gh_D12G1807	( IPR000778|Cytochrome b245, heavy chain; IPR002048|EF-hand domain; IPR013112|FAD-binding 8; IPR013121|Ferric reductase, NAD binding; IPR013130|Ferric reductase transmembrane component-like domain; IPR013623|NADPH oxidase Respiratory burst; IPR017927|Ferredoxin reductase-type FAD-binding domain; IPR018247|EF-Hand 1, calcium-binding site)
288	Fiber length uniformity	FU_ANY_29	D12	50631502	9.48544e-09	8.02294	C/T	C:611;T:131;.:2	upstream;downstream	evm.model.Gh_D12G1811;evm.model.Gh_D12G1812	();( IPR012463|Ninja)
289	Fiber length uniformity	FU_ANY_30	D12	57423784	2.15985e-07	6.66558	C/A	C:555;A:185;.:4	intronic	evm.model.Gh_D12G2439	( IPR000623|Shikimate kinase/Threonine synthase-like 1; IPR023000|Shikimate kinase, conserved site)
290	Fiber length uniformity	FU_ANY_31	D13	1271458	1.58833e-07	6.79906	G/T	G:646;T:96;.:2	intronic	evm.model.Gh_D13G0128	()
291	Fiber length uniformity	FU_ANY_32	D14	29686359	3.0667e-05	4.51333	T/G	T:648;G:96;.:0	upstream;downstream	evm.model.Gh_D06G2355;evm.model.Gh_D06G2356	( IPR000209|Peptidase S8/S53 domain; IPR015500|Peptidase S8, subtilisin-related; IPR023828|Peptidase S8, subtilisin, Ser-active site);( IPR000008|C2 calcium-dependent membrane targeting; IPR000909|Phospholipase C, phosphatidylinositol-specific , X domain; IPR001192|Phosphoinositide phospholipase C; IPR001711|Phospholipase C, phosphatidylinositol-specific, Y domain; IPR015359|Phospholipase C, phos…
292	Fiber Mic	FibMic_ANY_17	A05	88271327	5.2952e-05	4.27612	A/G	A:587;G:147;.:10	downstream	evm.model.Gh_A05G3368,evm.model.Gh_A05G3369,evm.model.Gh_A05G3370	()()( IPR001810|F-box domain; IPR025886|Phloem protein 2-like)
293	Fiber Mic	FibMic_ANY_17	D06	63215690	7.30188e-07	6.13657	G/A	G:386;A:352;.:6	upstream	evm.model.Gh_D06G2137	( IPR002208|SecY/SEC61-alpha family; IPR019561|Translocon Sec61/SecY, plug domain)
294	Fiber Mic	FibMic_ANY_17	D08	48681611	4.1244e-05	4.38464	A/T	A:643;T:89;.:12	downstream	evm.model.Gh_D08G1517	( IPR013922|Cyclin PHO80-like)
295	Fiber Mic	FibMic_ANY_17	D11	5302609	1.46861e-07	6.83309	C/G	C:567;G:171;.:6	exonic	evm.model.Gh_D11G0607	( IPR000823|Plant peroxidase; IPR002016|Haem peroxidase, plant/fungal/bacterial; IPR019793|Peroxidases heam-ligand binding site; IPR019794|Peroxidase, active site)
296	Fiber Mic	FibMic_ANY_17	D12	50247803	4.53992e-09	8.34295	A/G	A:455;G:285;.:4	upstream	evm.model.Gh_D12G1780	( IPR000960|Flavin monooxygenase FMO; IPR020946|Flavin monooxygenase-like)
297	Fiber Strength	FS_CS_17	D12	51130750	9.26057e-06	5.03336	T/A	T:631;A:109;.:4	upstream	evm.model.Gh_D12G1849	( IPR000682|Protein-L-isoaspartate(D-aspartate) O-methyltransferase)
298	Fiber Strength	FS_SJZ_17	A11	34578246	2.24009e-05	4.64973	C/T	C:602;T:138;.:4	intergenic	evm.model.Gh_A11G1801(dist=41126),evm.model.Gh_A11G1802(dist=170916)	()()
299	Fiber Strength	FS_SJZ_17	A11	89619994	5.68388e-05	4.24536	T/G	T:423;G:313;.:8	upstream;downstream	evm.model.Gh_A11G2707;evm.model.Gh_A11G2706	( IPR006687|Small GTPase superfamily, SAR1-type; IPR006689|Small GTPase superfamily, ARF/SAR type; IPR024156|Small GTPase superfamily, ARF type);( IPR000782|FAS1 domain)
300	Fiber Strength	FS_SJZ_17	D03	37662118	5.2055e-05	4.28354	G/A	G:605;A:135;.:4	intergenic	evm.model.Gh_D03G1137(dist=85229),evm.model.Gh_D03G1138(dist=41835)	()()
301	Fiber Strength	FS_SJZ_17	D06	11689666	4.35541e-05	4.36097	A/G	A:415;G:327;.:2	exonic	evm.model.Gh_D06G0675	( IPR000490|Glycoside hydrolase, family 17; IPR012946|X8)
302	Fiber Strength	FS_SJZ_17	D08	44674489	9.99628e-06	5.00016	T/C	T:488;C:250;.:6	downstream	evm.model.Gh_D08G1368	( IPR006689|Small GTPase superfamily, ARF/SAR type)
303	Fiber Strength	FS_SJZ_17	D13	5869719	6.70969e-06	5.1733	G/A	G:600;A:140;.:4	upstream;downstream	evm.model.Gh_D13G0483;evm.model.Gh_D13G0484,evm.model.Gh_D13G0485	( IPR000679|Zinc finger, GATA-type; IPR010399|Tify; IPR010402|CCT domain);( IPR027817|Costars domain)( IPR004087|K Homology domain; IPR004088|K Homology domain, type 1)
304	Fiber Strength	FS_XJ2_17	D07	1339558	3.53332e-05	4.45182	A/G	A:535;G:209;.:0	intronic	evm.model.Gh_D07G0121	( IPR002035|von Willebrand factor, type A)
305	Fiber Strength	FS_XJ3_17	A05	31923646	9.56023e-06	5.01953	A/T	A:660;T:80;.:4	upstream;downstream	evm.model.Gh_A05G2449;evm.model.Gh_A05G2450	( IPR006380|Sucrose-phosphate synthase; IPR013679|Sucrose-6-phosphate phosphohydrolase C-terminal);( IPR003439|ABC transporter-like; IPR003593|AAA+ ATPase domain; IPR017871|ABC transporter, conserved site)
306	Fiber Strength	FS_XJ3_17	A07	73903968	4.48414e-06	5.34832	T/G	T:656;G:88;.:0	intronic	evm.model.Gh_A07G1874	( IPR001357|BRCT domain; IPR001841|Zinc finger, RING-type; IPR001965|Zinc finger, PHD-type; IPR011364|Breast cancer type 1 susceptibility protein (BRCA1); IPR017907|Zinc finger, RING-type, conserved site)
307	Fiber Strength	FS_XJ3_17	A07	73913481	2.28095e-06	5.64188	A/G	A:658;G:86;.:0	intergenic	evm.model.Gh_A07G1874(dist=5883),evm.model.Gh_A07G1875(dist=59155)	()()
308	Fiber Strength	FS_XJ3_17	A08	72561383	3.9029e-06	5.40861	G/C	G:654;C:86;.:4	exonic	evm.model.Gh_A08G1039	( IPR002921|Lipase, class 3)
309	Fiber Strength	FS_XJ3_17	A08	72608985	8.58707e-07	6.06616	A/G	A:656;G:82;.:6	intergenic	evm.model.Gh_A08G1042(dist=12008),evm.model.Gh_A08G1043(dist=39151)	()()
310	Fiber Strength	FS_ANY_17	A07	73899723	9.37003e-07	6.02826	G/A	G:645;A:87;.:12	intronic	evm.model.Gh_A07G1873	( IPR000109|Proton-dependent oligopeptide transporter family)
311	Fiber Strength	FS_ANY_17	A08	72608985	2.80119e-08	7.55266	A/G	A:656;G:82;.:6	intergenic	evm.model.Gh_A08G1042(dist=12008),evm.model.Gh_A08G1043(dist=39151)	()()
312	Fiber Strength	FS_ANY_17	A08	97674341	6.10433e-07	6.21436	T/G	T:616;G:124;.:4	intronic	evm.model.Gh_A08G1763	( IPR004353|Vacuolar fusion protein MON1)
313	Fiber Strength	FS_ANY_17	D01	1073206	1.84071e-06	5.73501	A/T	A:458;T:274;.:12	upstream;downstream	evm.model.Gh_D01G0148;evm.model.Gh_D01G0147	( IPR000225|Armadillo; IPR000719|Protein kinase domain; IPR001245|Serine-threonine/tyrosine-protein kinase catalytic domain; IPR002290|Serine/threonine- / dual specificity protein kinase, catalytic domain; IPR008271|Serine/threonine-protein kinase, active site; IPR017441|Protein kinase, ATP binding site; IPR020635|Tyrosine-protein kinase, catalytic domain);( IPR008146|Glutamine synthetase, cataly…
314	Fiber Strength	FS_ANY_17	D10	5269444	7.24393e-06	5.14003	G/A	G:510;A:232;.:2	upstream;downstream	evm.model.Gh_D10G0540;evm.model.Gh_D10G0541	( IPR001926|Tryptophan synthase beta subunit-like PLP-dependent enzymes superfamily);( IPR008480|Protein of unknown function DUF761, plant)
315	Fiber Strength	FS_ANY_17	D14	46336842	4.92719e-06	5.3074	A/G	A:492;G:234;.:18	downstream	evm.model.Gh_D10G2590	()
316	Fiber Yield	FY_ANY_17	A05	14734252	2.80042e-05	4.55278	C/G	C:478;G:262;.:4	exonic	evm.model.Gh_A05G1421	( IPR000719|Protein kinase domain; IPR000858|S-locus glycoprotein; IPR001245|Serine-threonine/tyrosine-protein kinase catalytic domain; IPR001480|Bulb-type lectin domain; IPR002290|Serine/threonine- / dual specificity protein kinase, catalytic domain; IPR003609|Apple-like; IPR008271|Serine/threonine-protein kinase, active site; IPR013227|PAN-2 domain; IPR020635|Tyrosine-protein kinase, catalytic …
317	Fiber Yield	FY_ANY_18	A12	10384015	7.08698e-06	5.14954	A/C	A:421;C:303;.:20	intergenic	evm.model.Gh_A12G0475(dist=5383),evm.model.Gh_A12G0476(dist=20416)	()()
318	Fiber Yield	FY_ANY_19	D11	16573564	1.96931e-06	5.70569	A/C	A:426;C:314;.:4	upstream	evm.model.Gh_D11G1590,evm.model.Gh_D11G1591	()()
319	Flowering time	FloD_XJ2_17	D01	44187458	3.21878e-05	4.49231	A/G	A:636;G:94;.:14	downstream	evm.model.Gh_D01G1470	( IPR001356|Homeobox domain; IPR003106|Leucine zipper, homeobox-associated; IPR017970|Homeobox, conserved site)
320	Flowering time	FloD_XJ2_17	D01	44353936	4.61313e-05	4.336	T/G	T:624;G:98;.:22	downstream	evm.model.Gh_D01G1471	( IPR004776|Auxin efflux carrier)
321	Flowering time	FloD_XJ2_17	D01	44358584	1.44004e-05	4.84163	G/A	G:631;A:97;.:16	intergenic	evm.model.Gh_D01G1471(dist=5253),evm.model.Gh_D01G1472(dist=201892)	()()
322	Leaf Base spot	LBS_ANY_17	A06	9588989	9.94351e-06	5.00246	A/G	A:591;G:149;.:4	upstream	evm.model.Gh_A06G0492	( IPR005491|EMSY N-terminal; IPR008395|Agenet-like domain; IPR014002|Tudor-like, plant)
323	Leaf Base spot	LBS_ANY_18	A07	29154257	6.24218e-07	6.20466	T/C	T:648;C:94;.:2	upstream	evm.model.Gh_A07G1266	( IPR009902|Protein of unknown function DUF1442)
324	Leaf Base spot	LBS_ANY_19	A09	59011685	6.24839e-06	5.20423	C/T	C:642;T:102;.:0	exonic	evm.model.Gh_A09G0952	( IPR004294|Carotenoid oxygenase)
325	Leaf Base spot	LBS_ANY_20	A09	66061530	5.64642e-08	7.24823	T/C	T:528;C:212;.:4	upstream	evm.model.Gh_A09G1336	()
326	Leaf Base spot	LBS_ANY_21	A10	20454822	9.50729e-06	5.02194	C/T	C:568;T:158;.:18	intronic	evm.model.Gh_A10G0922	()
327	Leaf Base spot	LBS_ANY_22	A11	7682399	3.83378e-06	5.41637	A/G	A:591;G:149;.:4	upstream	evm.model.Gh_A11G0783	( IPR006683|Thioesterase superfamily)
328	Leaf Base spot	LBS_ANY_23	A12	86044420	1.72807e-09	8.76244	T/C	T:626;C:108;.:10	upstream	evm.model.Gh_A12G2349	( IPR001810|F-box domain; IPR025886|Phloem protein 2-like)
329	Leaf Base spot	LBS_ANY_24	A14	94087798	5.38627e-06	5.26871	T/C	T:642;C:98;.:4	intergenic	evm.model.Gh_A05G3613(dist=79635),evm.model.Gh_A05G3614(dist=81125)	()()
330	Leaf Base spot	LBS_ANY_25	D02	761602	5.93407e-13	12.2266	G/A	G:668;A:72;.:4	downstream	evm.model.Gh_D02G0099,evm.model.Gh_D02G0100	( IPR001810|F-box domain; IPR006566|FBD domain)( IPR001810|F-box domain; IPR013101|Leucine-rich repeat 2)
331	Leaf Base spot	LBS_ANY_26	D02	762891	2.28475e-16	15.6412	G/T	G:676;T:68;.:0	downstream	evm.model.Gh_D02G0100	( IPR001810|F-box domain; IPR013101|Leucine-rich repeat 2)
332	Leaf Base spot	LBS_ANY_27	D03	41815738	6.13865e-06	5.21193	A/G	A:648;G:88;.:8	upstream	evm.model.Gh_D03G1335	( IPR000719|Protein kinase domain; IPR002290|Serine/threonine- / dual specificity protein kinase, catalytic domain; IPR008271|Serine/threonine-protein kinase, active site; IPR017441|Protein kinase, ATP binding site; IPR020635|Tyrosine-protein kinase, catalytic domain)
333	Leaf Base spot	LBS_ANY_28	D03	45781972	2.06883e-05	4.68427	G/T	G:610;T:126;.:8	intronic	evm.model.Gh_D03G1590	( IPR000086|NUDIX hydrolase domain; IPR003293|Nudix hydrolase 6-like; IPR008580|PPPDE putative peptidase domain; IPR020084|NUDIX hydrolase, conserved site)
334	Leaf Base spot	LBS_ANY_29	D05	61519957	1.4524e-06	5.83791	G/A	G:577;A:167;.:0	downstream	evm.model.Gh_D05G3694	( IPR008700|Pathogenic type III effector avirulence factor Avr cleavage site)
335	Leaf Base spot	LBS_ANY_30	D06	1004463	5.2908e-08	7.27648	A/C	A:555;C:185;.:4	upstream	evm.model.Gh_D06G0093	()
336	Leaf Base spot	LBS_ANY_31	D06	1005893	9.21827e-09	8.03535	G/A	G:608;A:132;.:4	intergenic	evm.model.Gh_D06G0093(dist=5536),evm.model.Gh_D06G0094(dist=9474)	()()
337	Leaf Base spot	LBS_ANY_32	D06	61482681	5.72151e-09	8.24249	T/C	T:609;C:135;.:0	exonic	evm.model.Gh_D06G1987	( IPR000719|Protein kinase domain; IPR002290|Serine/threonine- / dual specificity protein kinase, catalytic domain; IPR020635|Tyrosine-protein kinase, catalytic domain)
338	Leaf Base spot	LBS_ANY_33	D07	1287220	6.11591e-07	6.21354	C/G	C:696;G:48;.:0	intronic	evm.model.Gh_D07G0113	( IPR001440|Tetratricopeptide TPR-1; IPR013026|Tetratricopeptide repeat-containing domain; IPR019734|Tetratricopeptide repeat)
339	Leaf Base spot	LBS_ANY_34	D07	43368875	6.61076e-06	5.17975	G/A	G:512;A:226;.:6	intergenic	evm.model.Gh_D07G1808(dist=54185),evm.model.Gh_D07G1809(dist=36934)	()()
340	Leaf Base spot	LBS_ANY_35	D10	735209	3.75261e-07	6.42567	A/G	A:604;G:124;.:16	upstream	evm.model.Gh_D10G0095,evm.model.Gh_D10G0096,evm.model.Gh_D10G0097	( IPR005336|Mitochondrial pyruvate carrier)( IPR000719|Protein kinase domain; IPR001245|Serine-threonine/tyrosine-protein kinase catalytic domain; IPR002290|Serine/threonine- / dual specificity protein kinase, catalytic domain; IPR008271|Serine/threonine-protein kinase, active site; IPR020635|Tyrosine-protein kinase, catalytic domain)()
341	Leaf Base spot	LBS_ANY_36	D11	64790283	4.97334e-05	4.30335	G/T	G:665;T:77;.:2	upstream	evm.model.Gh_D11G3193	( IPR000767|Disease resistance protein; IPR002182|NB-ARC)
342	Leaf Base spot	LBS_ANY_37	D12	35913220	3.9928e-06	5.39872	G/A	G:571;A:163;.:10	downstream	evm.model.Gh_D12G1016,evm.model.Gh_D12G1017	( IPR001594|Zinc finger, DHHC-type, palmitoyltransferase)( IPR004045|Glutathione S-transferase, N-terminal; IPR004046|Glutathione S-transferase, C-terminal; IPR017933|Glutathione S-transferase/chloride channel, C-terminal)
343	Leaf Base spot	LBS_ANY_38	D13	8356657	5.61554e-06	5.25061	A/T	A:503;T:227;.:14	intergenic	evm.model.Gh_D13G0600(dist=8657),evm.model.Gh_D13G0601(dist=12816)	()()
344	Leaf Base spot	LBS_ANY_39	D14	27213428	5.3339e-07	6.27295	A/T	A:589;T:147;.:8	upstream	evm.model.Gh_D06G2298	( IPR001005|SANT/Myb domain)
345	Leaf Base spot	LBS_ANY_40	D14	33837777	3.52648e-06	5.45266	T/A	T:512;A:224;.:8	exonic	evm.model.Gh_D07G2484	( IPR006041|Pollen Ole e 1 allergen/extensin)
346	Leaf Base spot	LBS_ANY_41	A11	16603716	3.5718e-12	11.4471	G/A	G:664;A:80;.:0	exonic	evm.model.Gh_A11G1293	( IPR001474|GTP cyclohydrolase I; IPR020602|GTP cyclohydrolase I domain)
347	Leaf Base spot	LBS_ANY_42	A11	30809816	9.15615e-13	12.0383	C/T	C:662;T:80;.:2	upstream	evm.model.Gh_A11G1773	()
348	Leaf Base spot	LBS_ANY_43	A11	31480885	9.01232e-13	12.0452	G/A	G:663;A:81;.:0	intergenic	evm.model.Gh_A11G1781(dist=139264),evm.model.Gh_A11G1782(dist=18804)	()()
349	Leaf Base spot	LBS_ANY_44	A11	44657935	3.07764e-12	11.5118	A/G	A:661;G:79;.:4	exonic	evm.model.Gh_A11G1855	( IPR000047|Helix-turn-helix motif; IPR001356|Homeobox domain; IPR003106|Leucine zipper, homeobox-associated; IPR017970|Homeobox, conserved site)
350	Leaf Base spot	LBS_ANY_45	A11	51988456	4.03357e-08	7.39431	C/T	C:660;T:84;.:0	upstream	evm.model.Gh_A11G1920	( IPR001471|AP2/ERF domain)
351	Leaf Pubescens	LPub_ANY_17	A06	92826894	4.35765e-06	5.36075	G/A	G:369;A:357;.:18	intergenic	evm.model.Gh_A06G1286(dist=9733),evm.model.Gh_A06G1287(dist=105789)	()()
352	Leaf Pubescens	LPub_ANY_18	A13	5382450	5.04131e-05	4.29746	T/C	T:659;C:79;.:6	upstream	evm.model.Gh_A13G0396	( IPR004367|Cyclin, C-terminal domain; IPR006671|Cyclin, N-terminal; IPR013763|Cyclin-like)
353	Leaf Pubescens	LPub_ANY_19	D01	9441723	9.6379e-06	5.01602	A/C	A:486;C:250;.:8	downstream	evm.model.Gh_D01G0668	( IPR000490|Glycoside hydrolase, family 17; IPR012946|X8)
354	Leaf Pubescens	LPub_ANY_20	D05	25188180	2.65039e-06	5.57669	A/G	A:556;G:136;.:52	upstream;downstream	evm.model.Gh_D05G2503;evm.model.Gh_D05G2504	( IPR001810|F-box domain);( IPR025265|WPP domain)
355	Lint percentage	LintPer_CS_17	A02	3239462	5.08339e-06	5.29385	C/G	C:682;G:48;.:14	upstream;downstream	evm.model.Gh_A02G0271;evm.model.Gh_A02G0269,evm.model.Gh_A02G0270	();()( IPR000719|Protein kinase domain; IPR001611|Leucine-rich repeat; IPR002290|Serine/threonine- / dual specificity protein kinase, catalytic domain; IPR008271|Serine/threonine-protein kinase, active site; IPR017441|Protein kinase, ATP binding site; IPR020635|Tyrosine-protein kinase, catalytic domain)
356	Lint percentage	LintPer_CS_17	A02	14633128	1.42323e-06	5.84672	T/A	T:436;A:302;.:6	intergenic	evm.model.Gh_A02G0759(dist=44152),evm.model.Gh_A02G0760(dist=80455)	()()
357	Lint percentage	LintPer_CS_17	A02	14719269	6.65174e-06	5.17706	C/A	C:491;A:249;.:4	upstream	evm.model.Gh_A02G0760	( IPR000620|Drug/metabolite transporter)
358	Lint percentage	LintPer_CS_17	A02	78950348	9.27338e-07	6.03276	T/C	T:463;C:275;.:6	upstream	evm.model.Gh_A02G1377	( IPR007717|Nuclear pore localisation protein NPL4)
359	Lint percentage	LintPer_CS_17	A04	3340552	2.66192e-08	7.5748	C/T	C:558;T:170;.:16	downstream	evm.model.Gh_A04G0175,evm.model.Gh_A04G0176	( IPR000195|Rab-GTPase-TBC domain)( IPR001950|Translation initiation factor SUI1)
360	Lint percentage	LintPer_CS_17	A08	102747220	5.34831e-08	7.27178	G/A	G:661;A:83;.:0	downstream	evm.model.Gh_A08G2166,evm.model.Gh_A08G2167	( IPR000048|IQ motif, EF-hand binding site; IPR025064|Domain of unknown function DUF4005)()
361	Lint percentage	LintPer_CS_17	A09	70859526	5.52954e-07	6.25731	C/T	C:693;T:45;.:6	intronic	evm.model.Gh_A09G1749	( IPR013747|3-Oxoacyl-[acyl-carrier-protein (ACP)] synthase III C-terminal; IPR013751|3-Oxoacyl-[acyl-carrier-protein (ACP)] synthase III)
362	Lint percentage	LintPer_CS_17	A11	10276491	5.26234e-06	5.27882	G/A	G:660;A:82;.:2	exonic	evm.model.Gh_A11G0953	( IPR004038|Ribosomal protein L7Ae/L30e/S12e/Gadd45)
363	Lint percentage	LintPer_CS_17	A12	82548190	6.52062e-06	5.18571	G/A	G:661;A:83;.:0	exonic	evm.model.Gh_A12G1972	( IPR006869|Domain of unknown function DUF547; IPR025757|Ternary complex factor MIP1, leucine-zipper)
364	Lint percentage	LintPer_CS_17	D01	4767243	6.05262e-06	5.21806	A/G	A:684;G:54;.:6	exonic	evm.model.Gh_D01G0400	()
365	Lint percentage	LintPer_CS_17	D05	7605302	2.51863e-06	5.59884	G/A	G:659;A:79;.:6	downstream	evm.model.Gh_D05G0901	( IPR002068|Alpha crystallin/Hsp20 domain)
366	Lint percentage	LintPer_CS_17	D05	27257786	2.05585e-06	5.68701	A/G	A:662;G:78;.:4	upstream	evm.model.Gh_D05G2631	()
367	Lint percentage	LintPer_CS_17	D05	27259810	5.52938e-08	7.25732	G/A	G:664;A:74;.:6	intergenic	evm.model.Gh_D05G2631(dist=6845),evm.model.Gh_D05G2632(dist=19668)	()()
368	Lint percentage	LintPer_CS_17	D06	59532111	5.03497e-08	7.298	T/C	T:641;C:101;.:2	downstream	evm.model.Gh_D06G1892	( IPR010613|Pescadillo)
369	Lint percentage	LintPer_CS_17	D08	58799372	4.0675e-08	7.39067	C/T	C:673;T:65;.:6	downstream	evm.model.Gh_D08G2028,evm.model.Gh_D08G2029,evm.model.Gh_D08G2030	( IPR011598|Myc-type, basic helix-loop-helix (bHLH) domain)( IPR009806|Photosystem II PsbW, class 2)( IPR002495|Glycosyl transferase, family 8)
370	Lint percentage	LintPer_CS_17	D11	21190025	3.36503e-07	6.47301	G/A	G:636;A:102;.:6	intergenic	evm.model.Gh_D11G1849(dist=45131),evm.model.Gh_D11G1850(dist=19839)	()()
371	Lint percentage	LintPer_CS_17	D11	21213924	2.51251e-06	5.59989	C/T	C:640;T:104;.:0	exonic	evm.model.Gh_D11G1850	( IPR003593|AAA+ ATPase domain; IPR003959|ATPase, AAA-type, core; IPR003960|ATPase, AAA-type, conserved site; IPR021911|ATPase family AAA domain-containing protein 3, domain of unknown function DUF3523)
372	Lint percentage	LintPer_CS_17	D11	49803513	4.08128e-05	4.3892	G/C	G:527;C:211;.:6	upstream	evm.model.Gh_D11G2456	()
373	Lint percentage	LintPer_CS_17	D11	54378596	1.73092e-05	4.76172	T/C	T:588;C:154;.:2	upstream	evm.model.Gh_D11G2612	( IPR000183|Ornithine/DAP/Arg decarboxylase; IPR002433|Ornithine decarboxylase; IPR022643|Orn/DAP/Arg decarboxylase 2, C-terminal; IPR022644|Orn/DAP/Arg decarboxylase 2, N-terminal; IPR022653|Orn/DAP/Arg decarboxylase 2, pyridoxal-phosphate binding site; IPR022657|Orn/DAP/Arg decarboxylase 2, conserved site)
374	Lint percentage	LintPer_CS_17	D11	58792213	7.39539e-07	6.13104	T/G	T:652;G:88;.:4	upstream	evm.model.Gh_D11G2874	( IPR000719|Protein kinase domain; IPR001480|Bulb-type lectin domain; IPR002290|Serine/threonine- / dual specificity protein kinase, catalytic domain; IPR008271|Serine/threonine-protein kinase, active site; IPR017441|Protein kinase, ATP binding site; IPR020635|Tyrosine-protein kinase, catalytic domain)
375	Lint percentage	LintPer_CS_17	D12	2128247	1.73269e-05	4.76128	A/G	A:619;G:117;.:8	upstream	evm.model.Gh_D12G0165	( IPR013126|Heat shock protein 70 family; IPR018181|Heat shock protein 70, conserved site)
376	Lint percentage	LintPer_CS_17	D14	792963	6.08132e-06	5.216	A/G	A:660;G:80;.:4	upstream	evm.model.Gh_D01G2336	()
377	Lint percentage	LintPer_SJZ_17	A06	101656886	1.01478e-06	5.99363	G/T	G:586;T:154;.:4	intronic	evm.model.Gh_A06G1653	( IPR006845|Pex, N-terminal)
378	Lint percentage	LintPer_SJZ_17	A09	4834425	4.41402e-06	5.35517	T/A	T:404;A:338;.:2	exonic	evm.model.Gh_A09G0179	( IPR000719|Protein kinase domain; IPR002290|Serine/threonine- / dual specificity protein kinase, catalytic domain; IPR008271|Serine/threonine-protein kinase, active site; IPR020635|Tyrosine-protein kinase, catalytic domain; IPR025287|Wall-associated receptor kinase galacturonan-binding domain)
379	Lint percentage	LintPer_SJZ_17	A10	100043514	2.99972e-05	4.52292	G/A	G:694;A:40;.:10	downstream	evm.model.Gh_A10G2119,evm.model.Gh_A10G2120,evm.model.Gh_A10G2121	( IPR009741|Protein of unknown function DUF1313)( IPR009741|Protein of unknown function DUF1313)( IPR002130|Cyclophilin-like peptidyl-prolyl cis-trans isomerase domain; IPR020892|Cyclophilin-type peptidyl-prolyl cis-trans isomerase, conserved site)
380	Lint percentage	LintPer_SJZ_17	A14	200634599	4.11357e-05	4.38578	G/A	G:515;A:227;.:2	intronic	evm.model.Gh_A09G2365	( IPR000277|Cys/Met metabolism, pyridoxal phosphate-dependent enzyme)
381	Lint percentage	LintPer_SJZ_17	D03	8266988	1.46789e-06	5.83331	C/T	C:504;T:240;.:0	upstream	evm.model.Gh_D03G0495	( IPR006766|Phosphate-induced protein 1)
382	Lint percentage	LintPer_SJZ_17	D03	8984590	3.83174e-07	6.4166	C/T	C:537;T:205;.:2	intergenic	evm.model.Gh_D03G0511(dist=37113),evm.model.Gh_D03G0512(dist=130341)	()()
383	Lint percentage	LintPer_SJZ_17	D08	41592228	4.82957e-05	4.31609	C/T	C:655;T:81;.:8	upstream	evm.model.Gh_D08G1267	( IPR005326|Plectin/S10, N-terminal)
384	Lint percentage	LintPer_SJZ_17	D08	48688938	2.53962e-07	6.59523	G/A	G:644;A:88;.:12	intergenic	evm.model.Gh_D08G1517(dist=5265),evm.model.Gh_D08G1518(dist=6264)	()()
385	Lint percentage	LintPer_SJZ_17	D08	48690556	1.30029e-06	5.88596	A/C	A:647;C:93;.:4	upstream	evm.model.Gh_D08G1518	( IPR001810|F-box domain)
386	Lint percentage	LintPer_SJZ_17	D12	49645874	2.31292e-05	4.63584	A/T	A:517;T:227;.:0	downstream	evm.model.Gh_D12G1740,evm.model.Gh_D12G1741	()( IPR004345|TB2/DP1/HVA22-related protein)
387	Lint percentage	LintPer_SJZ_17	D12	54630630	2.97331e-05	4.52676	A/G	A:529;G:199;.:16	exonic	evm.model.Gh_D12G2158	( IPR000070|Pectinesterase, catalytic; IPR018040|Pectinesterase, active site)
388	Lint percentage	LintPer_XJ3_17	A02	81879263	2.62497e-05	4.58088	C/A	C:571;A:171;.:2	downstream	evm.model.Gh_A02G1540,evm.model.Gh_A02G1541	( IPR001214|SET domain; IPR003606|Pre-SET zinc-binding sub-group; IPR003616|Post-SET domain; IPR007087|Zinc finger, C2H2; IPR007728|Pre-SET domain; IPR015880|Zinc finger, C2H2-like)()
389	Lint percentage	LintPer_XJ3_17	D03	6776425	7.00281e-05	4.15473	A/G	A:404;G:336;.:4	exonic	evm.model.Gh_D03G0447	()
390	Lint percentage	LintPer_XJ3_17	D08	34927076	6.67625e-06	5.17547	G/T	G:644;T:100;.:0	intergenic	evm.model.Gh_D08G1127(dist=36018),evm.model.Gh_D08G1128(dist=5578)	()()
391	Lint percentage	LintPer_XJ3_17	D08	34937980	3.08709e-05	4.51045	G/A	G:633;A:109;.:2	upstream	evm.model.Gh_D08G1128	( IPR003489|Ribosomal protein S30Ae/sigma 54 modulation protein)
392	Lint percentage	LintPer_XJ3_17	D10	3652226	3.97117e-05	4.40108	T/A	T:559;A:175;.:10	downstream	evm.model.Gh_D10G0403	( IPR010399|Tify; IPR018467|CO/COL/TOC1, conserved site)
393	Lint percentage	LintPer_XJ3_17	D10	3656294	2.2724e-05	4.64351	A/G	A:567;G:175;.:2	intergenic	evm.model.Gh_D10G0403(dist=6608),evm.model.Gh_D10G0404(dist=19597)	()()
394	Lint percentage	LintPer_XJ3_17	D12	49773209	5.27264e-06	5.27797	A/T	A:497;T:241;.:6	intergenic	evm.model.Gh_D12G1747(dist=9605),evm.model.Gh_D12G1748(dist=12020)	()()
395	Lint percentage	LintPer_XJ3_17	D12	50582883	3.13372e-05	4.50394	G/A	G:617;A:127;.:0	intronic	evm.model.Gh_D12G1806	( IPR000131|ATPase, F1 complex, gamma subunit; IPR023632|ATPase, F1 complex, gamma subunit conserved site)
396	Lint percentage	LintPer_XJ3_17	D14	48235657	4.36253e-06	5.36026	G/A	G:406;A:334;.:4	upstream	evm.model.Gh_D11G3400	( IPR000767|Disease resistance protein; IPR002182|NB-ARC)
397	Lint percentage	lintPer_ANY_17	A05	9501066	2.798e-08	7.55315	G/A	G:523;A:221;.:0	intronic	evm.model.Gh_A05G0957	( IPR003593|AAA+ ATPase domain; IPR004487|Clp protease, ATP-binding subunit ClpX; IPR013093|ATPase, AAA-2; IPR019489|Clp ATPase, C-terminal)
398	Lint percentage	lintPer_ANY_17	A05	12999024	3.13726e-05	4.50345	G/T	G:621;T:113;.:10	downstream	evm.model.Gh_A05G1278	( IPR007608|Senescence regulator S40)
399	Lint percentage	lintPer_ANY_17	A10	67118254	5.05419e-06	5.29635	C/T	C:552;T:192;.:0	intergenic	evm.model.Gh_A10G1284(dist=10453),evm.model.Gh_A10G1285(dist=14743)	()()
400	Lint percentage	lintPer_ANY_17	A14	114628645	2.3552e-08	7.62797	A/T	A:524;T:216;.:4	intronic	evm.model.Gh_A05G3882	( IPR000744|NSF attachment protein)
401	Lint percentage	lintPer_ANY_17	D03	35814756	3.25991e-06	5.48679	T/C	T:376;C:362;.:6	upstream	evm.model.Gh_D03G1063,evm.model.Gh_D03G1064,evm.model.Gh_D03G1065	( IPR000262|FMN-dependent dehydrogenase; IPR005552|Scramblase)( IPR012474|Frigida-like)()
402	Lint percentage	lintPer_ANY_17	S01	18371894	5.75202e-08	7.24018	A/G	A:525;G:219;.:0	exonic	evm.model.Gh_Sca004867G06	()
403	Lint Yield	LY_CS_17	A07	77479783	3.07393e-05	4.51231	A/T	A:586;T:154;.:4	upstream	evm.model.Gh_A07G2091	()
404	Lint Yield	LY_XJ2_17	A03	2872726	1.66031e-05	4.77981	A/C	A:480;C:254;.:10	upstream	evm.model.Gh_A03G0191	( IPR001431|Peptidase M16, zinc-binding site; IPR007863|Peptidase M16, C-terminal domain; IPR011765|Peptidase M16, N-terminal)
405	Lint Yield	LY_XJ3_17	A02	1173580	6.61462e-05	4.1795	G/A	G:590;A:152;.:2	exonic	evm.model.Gh_A02G0127	( IPR001965|Zinc finger, PHD-type; IPR002219|Protein kinase C-like, phorbol ester/diacylglycerol binding; IPR011424|C1-like; IPR019786|Zinc finger, PHD-type, conserved site)
406	Lint Yield	LY_XJ3_17	A09	4829007	1.28925e-05	4.88966	T/A	T:396;A:344;.:4	downstream	evm.model.Gh_A09G0179	( IPR000719|Protein kinase domain; IPR002290|Serine/threonine- / dual specificity protein kinase, catalytic domain; IPR008271|Serine/threonine-protein kinase, active site; IPR020635|Tyrosine-protein kinase, catalytic domain; IPR025287|Wall-associated receptor kinase galacturonan-binding domain)
407	Lint Yield	LY_XJ3_17	A14	233946353	2.03089e-05	4.69231	C/A	C:558;A:182;.:4	intronic	evm.model.Gh_A11G2974	( IPR010658|Nodulin-like; IPR011701|Major facilitator superfamily; IPR020846|Major facilitator superfamily domain)
408	Lint Yield	LY_XJ3_17	A14	234038971	9.83604e-06	5.00718	T/G	T:580;G:158;.:6	intergenic	evm.model.Gh_A11G2987(dist=8697),evm.model.Gh_A11G2988(dist=42022)	()()
409	Lint Yield	LY_XJ3_17	D06	56736451	2.98666e-06	5.52481	T/C	T:624;C:118;.:2	intergenic	evm.model.Gh_D06G1735(dist=109547),evm.model.Gh_D06G1736(dist=47837)	()()
410	Lint Yield	LY_XJ3_17	D08	48666902	1.85079e-06	5.73264	T/A	T:613;A:131;.:0	upstream	evm.model.Gh_D08G1515,evm.model.Gh_D08G1516	( IPR018499|Tetraspanin/Peripherin)( IPR005795|Major pollen allergen Lol pI; IPR007112|Expansin/pollen allergen, DPBB domain; IPR007117|Expansin, cellulose-binding-like domain; IPR007118|Expansin/Lol pI; IPR009009|RlpA-like double-psi beta-barrel domain)
411	Lint yield	LY_ANY_17	A05	9501066	5.24093e-07	6.28059	G/A	G:523;A:221;.:0	intronic	evm.model.Gh_A05G0957	( IPR003593|AAA+ ATPase domain; IPR004487|Clp protease, ATP-binding subunit ClpX; IPR013093|ATPase, AAA-2; IPR019489|Clp ATPase, C-terminal)
412	Lint yield	LY_ANY_17	A05	9501557	4.56674e-06	5.34039	C/T	C:523;T:219;.:2	exonic	evm.model.Gh_A05G0957	( IPR003593|AAA+ ATPase domain; IPR004487|Clp protease, ATP-binding subunit ClpX; IPR013093|ATPase, AAA-2; IPR019489|Clp ATPase, C-terminal)
413	Lint yield	LY_ANY_17	A14	114633624	9.71136e-07	6.01272	G/A	G:522;A:222;.:0	intronic	evm.model.Gh_A05G3883	( IPR019411|Domain of unknown function DUF2404)
414	Lint yield	LY_ANY_17	D12	41566923	3.30588e-06	5.48071	T/A	T:422;A:318;.:4	intronic	evm.model.Gh_D12G1319	( IPR007052|CS domain)
